# Supplementary material for: Reduced dynamic complexity allows structure elucidation of an excited state of KRASG13D
Source: Commun Biol. 2023 Jun 2;6:594. doi: 10.1038/s42003-023-04960-6 (PMC10238545; doi:10.1038/s42003-023-04960-6)
Supplement: Supplementary file 4 — Supplementary Data 1 [file 42003_2023_4960_MOESM4_ESM.xlsx]

## Sheet: D_CAHA_pf1
RESID_I	RESNAME_I	ATOMNAME_I	RESID_J	RESNAME_J	ATOMNAME_J	RDC (Pf1) [Hz]
1	MET	HA	1	MET	CA	1.3
2	THR	HA	2	THR	CA	7.1
3	GLU	HA	3	GLU	CA	-12.6
4	TYR	HA	4	TYR	CA	-26.8
5	LYS	HA	5	LYS	CA	-29.7
10	GLY	HA#	10	GLY	CA	2.5
19	LEU	HA	19	LEU	CA	15.8
23	LEU	HA	23	LEU	CA	16.9
24	ILE	HA	24	ILE	CA	-14.2
25	GLN	HA	25	GLN	CA	25.5
27	HIS	HA	27	HIS	CA	16.3
41	ARG	HA	41	ARG	CA	-18.8
42	LYS	HA	42	LYS	CA	-9.7
43	GLN	HA	43	GLN	CA	-20.1
44	VAL	HA	44	VAL	CA	-9.1
45	VAL	HA	45	VAL	CA	6.8
47	ASP	HA	47	ASP	CA	16.7
49	GLU	HA	49	GLU	CA	10.9
50	THR	HA	50	THR	CA	-6
51	CYS	HA	51	CYS	CA	4.1
53	LEU	HA	53	LEU	CA	-17.2
54	ASP	HA	54	ASP	CA	-28.5
73	ARG	HA	73	ARG	CA	-15
74	THR	HA	74	THR	CA	-24
76	GLU	HA	76	GLU	CA	-13.8
77	GLY	HA#	77	GLY	CA	5.5
79	LEU	HA	79	LEU	CA	-11.1
80	CYS	HA	80	CYS	CA	6.5
81	VAL	HA	81	VAL	CA	7.6
82	PHE	HA	82	PHE	CA	6.4
83	ALA	HA	83	ALA	CA	13.1
84	ILE	HA	84	ILE	CA	-24.8
85	ASN	HA	85	ASN	CA	16.2
87	THR	HA	87	THR	CA	-9.5
88	LYS	HA	88	LYS	CA	-17
89	SER	HA	89	SER	CA	24.2
90	PHE	HA	90	PHE	CA	13.3
91	GLU	HA	91	GLU	CA	-31
94	HIS	HA	94	HIS	CA	-17.6
95	HIS	HA	95	HIS	CA	-16.8
96	TYR	HA	96	TYR	CA	21.4
97	ARG	HA	97	ARG	CA	17.5
98	GLU	HA	98	GLU	CA	-36.6
100	ILE	HA	100	ILE	CA	19.8
101	LYS	HA	101	LYS	CA	4.7
105	ASP	HA	105	ASP	CA	19.7
106	SER	HA	106	SER	CA	-31.5
107	GLU	HA	107	GLU	CA	-18.3
108	ASP	HA	108	ASP	CA	15.8
110	PRO	HA	110	PRO	CA	1.3
111	MET	HA	111	MET	CA	-11.8
112	VAL	HA	112	VAL	CA	-18.7
114	VAL	HA	114	VAL	CA	10.3
115	GLY	HA#	115	GLY	CA	36.6
116	ASN	HA	116	ASN	CA	12.8
119	ASP	HA	119	ASP	CA	13.2
121	PRO	HA	121	PRO	CA	-14.2
122	SER	HA	122	SER	CA	15.4
123	ARG	HA	123	ARG	CA	17.7
124	THR	HA	124	THR	CA	23.8
125	VAL	HA	125	VAL	CA	6.9
126	ASP	HA	126	ASP	CA	-13.9
127	THR	HA	127	THR	CA	22.3
128	LYS	HA	128	LYS	CA	-3.7
129	GLN	HA	129	GLN	CA	-26.5
130	ALA	HA	130	ALA	CA	16.8
131	GLN	HA	131	GLN	CA	23.2
132	ASP	HA	132	ASP	CA	-26.6
133	LEU	HA	133	LEU	CA	-6.6
134	ALA	HA	134	ALA	CA	21.8
135	ARG	HA	135	ARG	CA	12.8
136	SER	HA	136	SER	CA	-35.3
137	TYR	HA	137	TYR	CA	3.8
138	GLY	HA#	138	GLY	CA	3.4
140	PRO	HA	140	PRO	CA	9.5
141	PHE	HA	141	PHE	CA	9
142	ILE	HA	142	ILE	CA	14.2
143	GLU	HA	143	GLU	CA	12.9
144	THR	HA	144	THR	CA	17.5
145	SER	HA	145	SER	CA	13.8
146	ALA	HA	146	ALA	CA	0
147	LYS	HA	147	LYS	CA	-0.5
148	THR	HA	148	THR	CA	-18.4
149	ARG	HA	149	ARG	CA	18.4
150	GLN	HA	150	GLN	CA	10.1
151	GLY	HA#	151	GLY	CA	-7.7
152	VAL	HA	152	VAL	CA	12.9
153	ASP	HA	153	ASP	CA	24.8
154	ASP	HA	154	ASP	CA	-8.6
155	ALA	HA	155	ALA	CA	-17.2
156	PHE	HA	156	PHE	CA	15
157	TYR	HA	157	TYR	CA	22.4
159	LEU	HA	159	LEU	CA	-7.4
160	VAL	HA	160	VAL	CA	20.8
161	ARG	HA	161	ARG	CA	8.4
162	GLU	HA	162	GLU	CA	-24.2
163	ILE	HA	163	ILE	CA	13.9
164	ARG	HA	164	ARG	CA	23.7
165	LYS	HA	165	LYS	CA	-8
166	HIS	HA	166	HIS	CA	-14.9
167	LYS	HA	167	LYS	CA	12.4
168	GLU	HA	168	GLU	CA	15.1

## Sheet: D_NH_pf1
RESID_I	RESNAME_I	ATOMNAME_I	RESID_J	RESNAME_J	ATOMNAME_J	RDC (Pf1) [Hz]
2	THR	N	2	THR	HN	5.6
3	GLU	N	3	GLU	HN	-5
4	TYR	N	4	TYR	HN	-11.3
5	LYS	N	5	LYS	HN	-17.2
6	LEU	N	6	LEU	HN	-5.9
7	VAL	N	7	VAL	HN	-11.1
8	VAL	N	8	VAL	HN	1
9	VAL	N	9	VAL	HN	0.3
11	ALA	N	11	ALA	HN	1.2
15	GLY	N	15	GLY	HN	7.2
19	LEU	N	19	LEU	HN	6
20	THR	N	20	THR	HN	7.4
23	LEU	N	23	LEU	HN	8.5
24	ILE	N	24	ILE	HN	4.2
25	GLN	N	25	GLN	HN	9.4
26	ASN	N	26	ASN	HN	-10.9
27	HIS	N	27	HIS	HN	-2.4
42	LYS	N	42	LYS	HN	-11.3
43	GLN	N	43	GLN	HN	-13.1
44	VAL	N	44	VAL	HN	-6.8
45	VAL	N	45	VAL	HN	-5.5
46	ILE	N	46	ILE	HN	4.8
47	ASP	N	47	ASP	HN	-8.9
48	GLY	N	48	GLY	HN	-12.7
49	GLU	N	49	GLU	HN	9
50	THR	N	50	THR	HN	-1.7
51	CYS	N	51	CYS	HN	-3.4
52	LEU	N	52	LEU	HN	-11.7
53	LEU	N	53	LEU	HN	-6
55	ILE	N	55	ILE	HN	-5.8
56	LEU	N	56	LEU	HN	-11.9
61	GLN	N	61	GLN	HN	0.9
74	THR	N	74	THR	HN	-10
75	GLY	N	75	GLY	HN	3.7
76	GLU	N	76	GLU	HN	-7.1
77	GLY	N	77	GLY	HN	-11
78	PHE	N	78	PHE	HN	-11.5
80	CYS	N	80	CYS	HN	-2.4
81	VAL	N	81	VAL	HN	6.7
82	PHE	N	82	PHE	HN	7.2
83	ALA	N	83	ALA	HN	7.1
84	ILE	N	84	ILE	HN	9
85	ASN	N	85	ASN	HN	9.8
86	ASN	N	86	ASN	HN	-4.4
88	LYS	N	88	LYS	HN	-16.2
89	SER	N	89	SER	HN	-9.1
90	PHE	N	90	PHE	HN	-2.1
91	GLU	N	91	GLU	HN	-12.5
92	ASP	N	92	ASP	HN	-12.6
93	ILE	N	93	ILE	HN	7.9
95	HIS	N	95	HIS	HN	-5.1
96	TYR	N	96	TYR	HN	5.9
97	ARG	N	97	ARG	HN	5.9
98	GLU	N	98	GLU	HN	0.3
99	GLN	N	99	GLN	HN	-2.3
100	ILE	N	100	ILE	HN	10.6
101	LYS	N	101	LYS	HN	4.8
102	ARG	N	102	ARG	HN	-5.4
104	LYS	N	104	LYS	HN	7.7
105	ASP	N	105	ASP	HN	-6.3
106	SER	N	106	SER	HN	-13.5
107	GLU	N	107	GLU	HN	-12.6
108	ASP	N	108	ASP	HN	5.9
109	VAL	N	109	VAL	HN	8.9
111	MET	N	111	MET	HN	-6.6
112	VAL	N	112	VAL	HN	-3.3
113	LEU	N	113	LEU	HN	-2.7
114	VAL	N	114	VAL	HN	6.5
115	GLY	N	115	GLY	HN	3.9
116	ASN	N	116	ASN	HN	6.8
117	LYS	N	117	LYS	HN	7.8
118	CYS	N	118	CYS	HN	2.8
119	ASP	N	119	ASP	HN	11.8
120	LEU	N	120	LEU	HN	-3.7
122	SER	N	122	SER	HN	4.7
123	ARG	N	123	ARG	HN	9.7
124	THR	N	124	THR	HN	6.4
125	VAL	N	125	VAL	HN	-1.5
126	ASP	N	126	ASP	HN	4.2
127	THR	N	127	THR	HN	-2.3
128	LYS	N	128	LYS	HN	-0.1
129	GLN	N	129	GLN	HN	-13.1
130	ALA	N	130	ALA	HN	-3.8
131	GLN	N	131	GLN	HN	0.5
132	ASP	N	132	ASP	HN	-4.9
133	LEU	N	133	LEU	HN	-12.3
134	ALA	N	134	ALA	HN	-4.6
135	ARG	N	135	ARG	HN	-0.9
136	SER	N	136	SER	HN	-12.1
137	TYR	N	137	TYR	HN	-9.7
138	GLY	N	138	GLY	HN	8.2
139	ILE	N	139	ILE	HN	6.3
141	PHE	N	141	PHE	HN	1.2
142	ILE	N	142	ILE	HN	5.3
143	GLU	N	143	GLU	HN	3
144	THR	N	144	THR	HN	6.6
145	SER	N	145	SER	HN	4.9
146	ALA	N	146	ALA	HN	7.8
147	LYS	N	147	LYS	HN	2.2
148	THR	N	148	THR	HN	1.1
149	ARG	N	149	ARG	HN	6.7
150	GLN	N	150	GLN	HN	-8.1
151	GLY	N	151	GLY	HN	6.3
152	VAL	N	152	VAL	HN	-8
153	ASP	N	153	ASP	HN	-0.6
154	ASP	N	154	ASP	HN	-2.6
155	ALA	N	155	ALA	HN	-14.7
156	PHE	N	156	PHE	HN	-8.6
157	TYR	N	157	TYR	HN	-5.2
158	THR	N	158	THR	HN	-11.7
159	LEU	N	159	LEU	HN	-17.2
160	VAL	N	160	VAL	HN	-10.1
161	ARG	N	161	ARG	HN	-8.1
162	GLU	N	162	GLU	HN	-16.5
163	ILE	N	163	ILE	HN	-13.6
164	ARG	N	164	ARG	HN	-9.1
165	LYS	N	165	LYS	HN	-9.9
166	HIS	N	166	HIS	HN	-17.5
167	LYS	N	167	LYS	HN	-4.6
168	GLU	N	168	GLU	HN	2
169	LYS	N	169	LYS	HN	-5.3

## Sheet: D_CAHA_bicelle
RESID_I	RESNAME_I	ATOMNAME_I	RESID_J	RESNAME_J	ATOMNAME_J	RDC (bilcelles) [Hz]
1	MET	HA	1	MET	CA	10.8
2	THR	HA	2	THR	CA	1.4
3	GLU	HA	3	GLU	CA	-2
4	TYR	HA	4	TYR	CA	-7.5
5	LYS	HA	5	LYS	CA	-3
8	VAL	HA	8	VAL	CA	13.2
10	GLY	HA#	10	GLY	CA	17.4
18	ALA	HA	18	ALA	CA	-1.5
19	LEU	HA	19	LEU	CA	15.4
23	LEU	HA	23	LEU	CA	20.4
24	ILE	HA	24	ILE	CA	-12
25	GLN	HA	25	GLN	CA	-9.8
26	ASN	HA	26	ASN	CA	5.3
27	HIS	HA	27	HIS	CA	16
42	LYS	HA	42	LYS	CA	2.8
43	GLN	HA	43	GLN	CA	-1.7
44	VAL	HA	44	VAL	CA	4
45	VAL	HA	45	VAL	CA	-10.9
46	ILE	HA	46	ILE	CA	0
47	ASP	HA	47	ASP	CA	12.7
48	GLY	HA#	48	GLY	CA	6.3
49	GLU	HA	49	GLU	CA	-14.6
50	THR	HA	50	THR	CA	-16.7
51	CYS	HA	51	CYS	CA	-12.3
53	LEU	HA	53	LEU	CA	-2.6
54	ASP	HA	54	ASP	CA	2.5
73	ARG	HA	73	ARG	CA	3.7
74	THR	HA	74	THR	CA	-16.9
76	GLU	HA	76	GLU	CA	1.4
77	GLY	HA#	77	GLY	CA	18.1
78	PHE	HA	78	PHE	CA	10.3
79	LEU	HA	79	LEU	CA	11.8
80	CYS	HA	80	CYS	CA	15.4
81	VAL	HA	81	VAL	CA	19.3
82	PHE	HA	82	PHE	CA	20.1
83	ALA	HA	83	ALA	CA	7.9
84	ILE	HA	84	ILE	CA	-1.9
85	ASN	HA	85	ASN	CA	2.3
87	THR	HA	87	THR	CA	2.8
88	LYS	HA	88	LYS	CA	2.1
89	SER	HA	89	SER	CA	11.1
90	PHE	HA	90	PHE	CA	-13.4
91	GLU	HA	91	GLU	CA	6.5
92	ASP	HA	92	ASP	CA	20.7
93	ILE	HA	93	ILE	CA	-7.8
94	HIS	HA	94	HIS	CA	-8.4
95	HIS	HA	95	HIS	CA	4.8
96	TYR	HA	96	TYR	CA	20.2
97	ARG	HA	97	ARG	CA	-9.8
98	GLU	HA	98	GLU	CA	-7.9
100	ILE	HA	100	ILE	CA	10.2
101	LYS	HA	101	LYS	CA	-8.5
103	VAL	HA	103	VAL	CA	17.3
105	ASP	HA	105	ASP	CA	-7.2
106	SER	HA	106	SER	CA	-10.3
107	GLU	HA	107	GLU	CA	-11
108	ASP	HA	108	ASP	CA	-9.8
110	PRO	HA	110	PRO	CA	12.3
111	MET	HA	111	MET	CA	4.4
112	VAL	HA	112	VAL	CA	7.1
113	LEU	HA	113	LEU	CA	20.1
114	VAL	HA	114	VAL	CA	16.2
115	GLY	HA#	115	GLY	CA	27.6
116	ASN	HA	116	ASN	CA	17
117	LYS	HA	117	LYS	CA	4.1
118	CYS	HA	118	CYS	CA	-5.8
119	ASP	HA	119	ASP	CA	20.3
121	PRO	HA	121	PRO	CA	5.9
122	SER	HA	122	SER	CA	1.2
123	ARG	HA	123	ARG	CA	4.1
124	THR	HA	124	THR	CA	-6.1
125	VAL	HA	125	VAL	CA	2.9
126	ASP	HA	126	ASP	CA	0.4
127	THR	HA	127	THR	CA	-2.9
128	LYS	HA	128	LYS	CA	-12.1
129	GLN	HA	129	GLN	CA	1.2
130	ALA	HA	130	ALA	CA	19.4
131	GLN	HA	131	GLN	CA	-12.6
132	ASP	HA	132	ASP	CA	-3.3
133	LEU	HA	133	LEU	CA	6.2
134	ALA	HA	134	ALA	CA	12.2
135	ARG	HA	135	ARG	CA	-13.1
136	SER	HA	136	SER	CA	0.8
137	TYR	HA	137	TYR	CA	11.5
138	GLY	HA#	138	GLY	CA	8.1
140	PRO	HA	140	PRO	CA	11.6
141	PHE	HA	141	PHE	CA	20.9
142	ILE	HA	142	ILE	CA	16.7
143	GLU	HA	143	GLU	CA	15.5
144	THR	HA	144	THR	CA	15.8
145	SER	HA	145	SER	CA	13.1
146	ALA	HA	146	ALA	CA	-17.3
147	LYS	HA	147	LYS	CA	8.4
148	THR	HA	148	THR	CA	1.2
149	ARG	HA	149	ARG	CA	17.4
150	GLN	HA	150	GLN	CA	5.8
151	GLY	HA#	151	GLY	CA	-5.7
152	VAL	HA	152	VAL	CA	11.8
153	ASP	HA	153	ASP	CA	11
154	ASP	HA	154	ASP	CA	-15.3
155	ALA	HA	155	ALA	CA	2.8
156	PHE	HA	156	PHE	CA	17.1
157	TYR	HA	157	TYR	CA	-10.2
158	THR	HA	158	THR	CA	0.1
159	LEU	HA	159	LEU	CA	3.6
160	VAL	HA	160	VAL	CA	4.7
161	ARG	HA	161	ARG	CA	-15.2
162	GLU	HA	162	GLU	CA	5.8
163	ILE	HA	163	ILE	CA	16.3
164	ARG	HA	164	ARG	CA	-6.2
165	LYS	HA	165	LYS	CA	-2.5
166	HIS	HA	166	HIS	CA	3.8
167	LYS	HA	167	LYS	CA	15.5
168	GLU	HA	168	GLU	CA	-4.7

## Sheet: D_NH_bicelle
RESID_I	RESNAME_I	ATOMNAME_I	RESID_J	RESNAME_J	ATOMNAME_J	RDC (bilcelles) [Hz]
2	THR	N	2	THR	HN	9.5
3	GLU	N	3	GLU	HN	-5.8
4	TYR	N	4	TYR	HN	-1.3
5	LYS	N	5	LYS	HN	-6.4
6	LEU	N	6	LEU	HN	0
7	VAL	N	7	VAL	HN	2.5
8	VAL	N	8	VAL	HN	6.4
9	VAL	N	9	VAL	HN	11.8
11	ALA	N	11	ALA	HN	6.6
15	GLY	N	15	GLY	HN	13.2
19	LEU	N	19	LEU	HN	6.1
20	THR	N	20	THR	HN	5
23	LEU	N	23	LEU	HN	7.5
24	ILE	N	24	ILE	HN	3.1
25	GLN	N	25	GLN	HN	-0.9
26	ASN	N	26	ASN	HN	-0.2
27	HIS	N	27	HIS	HN	4.3
28	PHE	N	28	PHE	HN	2.2
42	LYS	N	42	LYS	HN	0.5
43	GLN	N	43	GLN	HN	-1.1
44	VAL	N	44	VAL	HN	-3.7
45	VAL	N	45	VAL	HN	-8.9
46	ILE	N	46	ILE	HN	-10.7
48	GLY	N	48	GLY	HN	-12.9
49	GLU	N	49	GLU	HN	-9.8
50	THR	N	50	THR	HN	-13.9
51	CYS	N	51	CYS	HN	-7.4
52	LEU	N	52	LEU	HN	-5.9
53	LEU	N	53	LEU	HN	1.4
55	ILE	N	55	ILE	HN	0.4
56	LEU	N	56	LEU	HN	2.5
61	GLN	N	61	GLN	HN	1.6
74	THR	N	74	THR	HN	-5.2
75	GLY	N	75	GLY	HN	0.6
76	GLU	N	76	GLU	HN	3.3
77	GLY	N	77	GLY	HN	2.8
78	PHE	N	78	PHE	HN	2
79	LEU	N	79	LEU	HN	5.3
80	CYS	N	80	CYS	HN	9.3
81	VAL	N	81	VAL	HN	11.1
82	PHE	N	82	PHE	HN	12.4
83	ALA	N	83	ALA	HN	8.3
84	ILE	N	84	ILE	HN	1.9
85	ASN	N	85	ASN	HN	-1.1
86	ASN	N	86	ASN	HN	-9
88	LYS	N	88	LYS	HN	-11.5
89	SER	N	89	SER	HN	-9.7
90	PHE	N	90	PHE	HN	-16.1
91	GLU	N	91	GLU	HN	-14.4
92	ASP	N	92	ASP	HN	-8.5
93	ILE	N	93	ILE	HN	-4
94	HIS	N	94	HIS	HN	-11.7
95	HIS	N	95	HIS	HN	-11.9
96	TYR	N	96	TYR	HN	-5.6
97	ARG	N	97	ARG	HN	-11.5
98	GLU	N	98	GLU	HN	-15.4
99	GLN	N	99	GLN	HN	-10.4
100	ILE	N	100	ILE	HN	-6.9
101	LYS	N	101	LYS	HN	-13.3
102	ARG	N	102	ARG	HN	-14.9
104	LYS	N	104	LYS	HN	-9.1
105	ASP	N	105	ASP	HN	-12.5
106	SER	N	106	SER	HN	-12.4
107	GLU	N	107	GLU	HN	-10.4
108	ASP	N	108	ASP	HN	-4
109	VAL	N	109	VAL	HN	-5.7
111	MET	N	111	MET	HN	5.2
112	VAL	N	112	VAL	HN	8.8
113	LEU	N	113	LEU	HN	8.2
114	VAL	N	114	VAL	HN	15.3
115	GLY	N	115	GLY	HN	9.6
116	ASN	N	116	ASN	HN	13.6
117	LYS	N	117	LYS	HN	-6.4
118	CYS	N	118	CYS	HN	-17.1
119	ASP	N	119	ASP	HN	6.4
120	LEU	N	120	LEU	HN	-5.9
122	SER	N	122	SER	HN	2.1
123	ARG	N	123	ARG	HN	6
124	THR	N	124	THR	HN	-5.6
125	VAL	N	125	VAL	HN	2.7
126	ASP	N	126	ASP	HN	6.3
127	THR	N	127	THR	HN	-2.9
128	LYS	N	128	LYS	HN	-12.7
129	GLN	N	129	GLN	HN	-9.8
130	ALA	N	130	ALA	HN	-3.8
131	GLN	N	131	GLN	HN	-9.2
132	ASP	N	132	ASP	HN	-15.2
133	LEU	N	133	LEU	HN	-9.4
134	ALA	N	134	ALA	HN	-7.9
135	ARG	N	135	ARG	HN	-13.5
136	SER	N	136	SER	HN	-14.5
137	TYR	N	137	TYR	HN	-7.2
138	GLY	N	138	GLY	HN	-10.2
139	ILE	N	139	ILE	HN	-12.9
141	PHE	N	141	PHE	HN	11.6
142	ILE	N	142	ILE	HN	14.7
143	GLU	N	143	GLU	HN	12.1
144	THR	N	144	THR	HN	7.1
145	SER	N	145	SER	HN	-4.4
146	ALA	N	146	ALA	HN	3.9
147	LYS	N	147	LYS	HN	0.4
148	THR	N	148	THR	HN	1.9
149	ARG	N	149	ARG	HN	7.7
150	GLN	N	150	GLN	HN	-13.2
151	GLY	N	151	GLY	HN	11
152	VAL	N	152	VAL	HN	-4.2
153	ASP	N	153	ASP	HN	1.2
154	ASP	N	154	ASP	HN	-7.3
155	ALA	N	155	ALA	HN	-9.2
156	PHE	N	156	PHE	HN	-2.3
157	TYR	N	157	TYR	HN	-6.8
158	THR	N	158	THR	HN	-14.6
159	LEU	N	159	LEU	HN	-8.1
160	VAL	N	160	VAL	HN	-5.5
161	ARG	N	161	ARG	HN	-10.3
162	GLU	N	162	GLU	HN	-11.4
163	ILE	N	163	ILE	HN	-4.6
164	ARG	N	164	ARG	HN	-7.2
165	LYS	N	165	LYS	HN	-15
166	HIS	N	166	HIS	HN	-5.9
167	LYS	N	167	LYS	HN	-0.5
168	GLU	N	168	GLU	HN	-5.3
169	LYS	N	169	LYS	HN	1.1

## Sheet: D_HNCO_Pf1
RESID_I	RESNAME_I	ATOMNAME_I	RESID_J	RESNAME_J	ATOMNAME_J	RDC (Pf1) [Hz]
1	THR	C	2	THR	HN	1.3
2	GLU	C	3	GLU	HN	1.4
3	TYR	C	4	TYR	HN	-1.5
4	LYS	C	5	LYS	HN	-1.1
5	LEU	C	6	LEU	HN	-5.3
6	VAL	C	7	VAL	HN	-1
7	VAL	C	8	VAL	HN	-14.4
8	VAL	C	9	VAL	HN	-0.5
10	ALA	C	11	ALA	HN	4.9
14	GLY	C	15	GLY	HN	-1.1
18	LEU	C	19	LEU	HN	2.6
19	THR	C	20	THR	HN	-8.4
22	LEU	C	23	LEU	HN	-4.6
23	ILE	C	24	ILE	HN	-0.1
24	GLN	C	25	GLN	HN	2.2
25	ASN	C	26	ASN	HN	-4.3
26	HIS	C	27	HIS	HN	-0.8
27	PHE	C	28	PHE	HN	-0.4
41	LYS	C	42	LYS	HN	-4.4
42	GLN	C	43	GLN	HN	0.5
43	VAL	C	44	VAL	HN	-6
44	VAL	C	45	VAL	HN	2.6
45	ILE	C	46	ILE	HN	-3.9
46	ASP	C	47	ASP	HN	4
47	GLY	C	48	GLY	HN	-4.1
48	GLU	C	49	GLU	HN	2.9
49	THR	C	50	THR	HN	3.2
50	CYS	C	51	CYS	HN	-2.1
51	LEU	C	52	LEU	HN	1.1
52	LEU	C	53	LEU	HN	-2.1
54	ILE	C	55	ILE	HN	0.6
55	LEU	C	56	LEU	HN	-3.8
60	GLN	C	61	GLN	HN	0.8
73	THR	C	74	THR	HN	-3.1
74	GLY	C	75	GLY	HN	3
75	GLU	C	76	GLU	HN	3
76	GLY	C	77	GLY	HN	-6.4
77	PHE	C	78	PHE	HN	-1
79	CYS	C	80	CYS	HN	0.1
80	VAL	C	81	VAL	HN	-1.3
81	PHE	C	82	PHE	HN	3
82	ALA	C	83	ALA	HN	-7.5
83	ILE	C	84	ILE	HN	3.7
84	ASN	C	85	ASN	HN	-2
85	ASN	C	86	ASN	HN	-2.9
87	LYS	C	88	LYS	HN	-5.4
88	SER	C	89	SER	HN	0.4
90	GLU	C	91	GLU	HN	-1.6
91	ASP	C	92	ASP	HN	-9.4
92	ILE	C	93	ILE	HN	4.7
93	HIS	C	94	HIS	HN	4.1
94	HIS	C	95	HIS	HN	-6.9
95	TYR	C	96	TYR	HN	0.2
96	ARG	C	97	ARG	HN	2
97	GLU	C	98	GLU	HN	1.2
98	GLN	C	99	GLN	HN	-4.8
99	ILE	C	100	ILE	HN	1.7
100	LYS	C	101	LYS	HN	1.1
101	ARG	C	102	ARG	HN	-2.6
103	LYS	C	104	LYS	HN	5.8
104	ASP	C	105	ASP	HN	1
105	SER	C	106	SER	HN	-1.1
106	GLU	C	107	GLU	HN	-5
107	ASP	C	108	ASP	HN	2.3
108	VAL	C	109	VAL	HN	-0.7
110	MET	C	111	MET	HN	2
111	VAL	C	112	VAL	HN	-5.8
112	LEU	C	113	LEU	HN	3.7
113	VAL	C	114	VAL	HN	-1.7
114	GLY	C	115	GLY	HN	1.2
115	ASN	C	116	ASN	HN	3.6
116	LYS	C	117	LYS	HN	5.3
117	CYS	C	118	CYS	HN	-4.4
118	ASP	C	119	ASP	HN	1.5
119	LEU	C	120	LEU	HN	0.8
121	SER	C	122	SER	HN	1.8
122	ARG	C	123	ARG	HN	-0.5
123	THR	C	124	THR	HN	0.3
124	VAL	C	125	VAL	HN	-8.5
125	ASP	C	126	ASP	HN	-1
126	THR	C	127	THR	HN	1.6
127	LYS	C	128	LYS	HN	3.5
128	GLN	C	129	GLN	HN	-3.3
129	ALA	C	130	ALA	HN	-2.4
130	GLN	C	131	GLN	HN	2.5
131	ASP	C	132	ASP	HN	1.6
132	LEU	C	133	LEU	HN	-4
133	ALA	C	134	ALA	HN	0.1
134	ARG	C	135	ARG	HN	2.9
135	SER	C	136	SER	HN	-1.3
136	TYR	C	137	TYR	HN	-4.8
137	GLY	C	138	GLY	HN	2.8
138	ILE	C	139	ILE	HN	-3.1
140	PHE	C	141	PHE	HN	2.3
141	ILE	C	142	ILE	HN	-1.3
142	GLU	C	143	GLU	HN	1.7
143	THR	C	144	THR	HN	0
144	SER	C	145	SER	HN	0.5
145	ALA	C	146	ALA	HN	2.7
146	LYS	C	147	LYS	HN	3.2
147	THR	C	148	THR	HN	-2.9
148	ARG	C	149	ARG	HN	1.7
149	GLN	C	150	GLN	HN	1.6
150	GLY	C	151	GLY	HN	-2.1
151	VAL	C	152	VAL	HN	-2.6
152	ASP	C	153	ASP	HN	1.5
153	ASP	C	154	ASP	HN	2.6
154	ALA	C	155	ALA	HN	-5
155	PHE	C	156	PHE	HN	-2.8
156	TYR	C	157	TYR	HN	1.9
157	THR	C	158	THR	HN	1.6
158	LEU	C	159	LEU	HN	-4.1
159	VAL	C	160	VAL	HN	-2
160	ARG	C	161	ARG	HN	1.1
161	GLU	C	162	GLU	HN	-1.6
162	ILE	C	163	ILE	HN	-4.3
163	ARG	C	164	ARG	HN	0.2
164	LYS	C	165	LYS	HN	1.9
165	HIS	C	166	HIS	HN	-4.6
166	LYS	C	167	LYS	HN	-0.8
167	GLU	C	168	GLU	HN	2.5
168	LYS	C	169	LYS	HN	-0.2

## Sheet: D_NCO_pf1
RESID_I	RESNAME_I	ATOMNAME_I	RESID_J	RESNAME_J	ATOMNAME_J	RDC (Pf1) [Hz]
1	THR	C	2	THR	N	0.4
2	GLU	C	3	GLU	N	0.4
3	TYR	C	4	TYR	N	0.2
4	LYS	C	5	LYS	N	0.1
5	LEU	C	6	LEU	N	-0.4
6	VAL	C	7	VAL	N	0.8
7	VAL	C	8	VAL	N	0.3
8	VAL	C	9	VAL	N	0.1
10	ALA	C	11	ALA	N	1.2
14	GLY	C	15	GLY	N	0.7
18	LEU	C	19	LEU	N	-1.9
19	THR	C	20	THR	N	1.3
22	LEU	C	23	LEU	N	-0.7
23	ILE	C	24	ILE	N	-0.4
24	GLN	C	25	GLN	N	-1.3
25	ASN	C	26	ASN	N	0
26	HIS	C	27	HIS	N	-0.2
27	PHE	C	28	PHE	N	-0.6
41	LYS	C	42	LYS	N	-0.5
42	GLN	C	43	GLN	N	0.9
43	VAL	C	44	VAL	N	-1.8
44	VAL	C	45	VAL	N	0.6
45	ILE	C	46	ILE	N	-1.1
46	ASP	C	47	ASP	N	1.7
47	GLY	C	48	GLY	N	-0.6
48	GLU	C	49	GLU	N	0.7
49	THR	C	50	THR	N	0.5
50	CYS	C	51	CYS	N	-0.7
51	LEU	C	52	LEU	N	0.8
52	LEU	C	53	LEU	N	-0.7
54	ILE	C	55	ILE	N	-3.7
55	LEU	C	56	LEU	N	0.5
60	GLN	C	61	GLN	N	0
73	THR	C	74	THR	N	-0.1
74	GLY	C	75	GLY	N	1.1
75	GLU	C	76	GLU	N	2.1
76	GLY	C	77	GLY	N	-1.2
77	PHE	C	78	PHE	N	1.2
79	CYS	C	80	CYS	N	0.1
80	VAL	C	81	VAL	N	-1.7
81	PHE	C	82	PHE	N	0.4
82	ALA	C	83	ALA	N	-3.3
83	ILE	C	84	ILE	N	0.3
84	ASN	C	85	ASN	N	-1.4
85	ASN	C	86	ASN	N	-0.7
87	LYS	C	88	LYS	N	-0.3
88	SER	C	89	SER	N	0
90	GLU	C	91	GLU	N	0.5
91	ASP	C	92	ASP	N	-1.2
92	ILE	C	93	ILE	N	1
93	HIS	C	94	HIS	N	1.2
94	HIS	C	95	HIS	N	-1.2
95	TYR	C	96	TYR	N	-0.5
96	ARG	C	97	ARG	N	0.2
97	GLU	C	98	GLU	N	1
98	GLN	C	99	GLN	N	-1.4
99	ILE	C	100	ILE	N	0.9
100	LYS	C	101	LYS	N	0.1
101	ARG	C	102	ARG	N	-0.2
103	LYS	C	104	LYS	N	0.7
104	ASP	C	105	ASP	N	0.6
105	SER	C	106	SER	N	0.7
106	GLU	C	107	GLU	N	-0.9
107	ASP	C	108	ASP	N	0.4
108	VAL	C	109	VAL	N	-1.5
110	MET	C	111	MET	N	0.9
111	VAL	C	112	VAL	N	-1.7
112	LEU	C	113	LEU	N	0.8
113	VAL	C	114	VAL	N	-2.2
114	GLY	C	115	GLY	N	1
115	ASN	C	116	ASN	N	-2.6
116	LYS	C	117	LYS	N	-0.6
117	CYS	C	118	CYS	N	-0.4
118	ASP	C	119	ASP	N	-1.4
119	LEU	C	120	LEU	N	0.6
121	SER	C	122	SER	N	0.4
122	ARG	C	123	ARG	N	-1
123	THR	C	124	THR	N	0
124	VAL	C	125	VAL	N	0.2
125	ASP	C	126	ASP	N	-0.3
126	THR	C	127	THR	N	0.9
127	LYS	C	128	LYS	N	0.6
128	GLN	C	129	GLN	N	-0.8
129	ALA	C	130	ALA	N	-0.6
130	GLN	C	131	GLN	N	0.6
131	ASP	C	132	ASP	N	0.8
132	LEU	C	133	LEU	N	-2
133	ALA	C	134	ALA	N	0
134	ARG	C	135	ARG	N	0.5
135	SER	C	136	SER	N	0
136	TYR	C	137	TYR	N	-0.4
137	GLY	C	138	GLY	N	0.4
138	ILE	C	139	ILE	N	-2.1
140	PHE	C	141	PHE	N	0.2
141	ILE	C	142	ILE	N	-1.8
142	GLU	C	143	GLU	N	0.2
143	THR	C	144	THR	N	-1.2
144	SER	C	145	SER	N	-0.9
145	ALA	C	146	ALA	N	0.3
146	LYS	C	147	LYS	N	0.5
147	THR	C	148	THR	N	-0.5
148	ARG	C	149	ARG	N	0.5
149	GLN	C	150	GLN	N	1.3
150	GLY	C	151	GLY	N	-1.4
151	VAL	C	152	VAL	N	-0.7
152	ASP	C	153	ASP	N	0.4
153	ASP	C	154	ASP	N	1.2
154	ALA	C	155	ALA	N	-0.8
155	PHE	C	156	PHE	N	-0.3
156	TYR	C	157	TYR	N	0.6
157	THR	C	158	THR	N	0.9
158	LEU	C	159	LEU	N	-0.8
159	VAL	C	160	VAL	N	0.6
160	ARG	C	161	ARG	N	0.8
161	GLU	C	162	GLU	N	0.4
162	ILE	C	163	ILE	N	-0.4
163	ARG	C	164	ARG	N	0.7
164	LYS	C	165	LYS	N	0.7
165	HIS	C	166	HIS	N	-0.5
166	LYS	C	167	LYS	N	0.2
167	GLU	C	168	GLU	N	0.3
168	LYS	C	169	LYS	N	0.1
