# Supplementary material for: Reduced dynamic complexity allows structure elucidation of an excited state of KRASG13D
Source: Commun Biol. 2023 Jun 2;6:594. doi: 10.1038/s42003-023-04960-6 (PMC10238545; doi:10.1038/s42003-023-04960-6)
Supplement: Supplementary file 5 — Supplementary Data 2 [file 42003_2023_4960_MOESM5_ESM.xlsx]

## Sheet: G12D_raw_data
The resonance intensities of each methyl group in methyl SQ-CPMG experiments (20ms constant time) on GMPPNP-bound KRAS-G12D at different temperatures (in Kelvin). All data were acquired at 16.4 T.
		ref	100Hz	100Hz	200Hz	400Hz	400Hz	500Hz	800Hz	1000Hz	1000Hz
293K	I21	1438000000	367300000	357100000	695400000	948600000	934800000	983600000	1045000000	1055000000	1042000000
	I24	1291000000	429200000	437400000	669800000	825200000	818600000	847000000	883200000	882800000	897400000
	I36	1094000000	817700000	792000000	830800000	881300000	852600000	870600000	867000000	870900000	876800000
	I46	4911000000	3414000000	3415000000	3402000000	3393000000	3380000000	3391000000	3377000000	3361000000	3370000000
	I55	689200000	54650000	57960000	140700000	394100000	273000000	332300000	375500000	458900000	364100000
	I84	6219000000	4834000000	4841000000	4829000000	4847000000	4814000000	4873000000	4827000000	4853000000	4832000000
	I93	3475000000	2425000000	2416000000	2434000000	2452000000	2464000000	2453000000	2489000000	2468000000	2474000000
	I100	656000000	241900000	236600000	339500000	402800000	386900000	412400000	419700000	434000000	433200000
	I139	2901000000	1410000000	1406000000	1636000000	1764000000	1770000000	1799000000	1804000000	1811000000	1799000000
	I142	6666000000	4960000000	4958000000	5298000000	5458000000	5459000000	5484000000	5472000000	5493000000	5483000000
	I163	1391000000	898900000	895400000	908000000	920500000	912300000	917400000	919200000	917200000	918500000
298K	I21	2116000000	641100000	645900000	1044000000	1406000000	1414000000	1473000000	1580000000	1604000000	1604000000
	I24	1720000000	687000000	697800000	937300000	1146000000	1155000000	1186000000	1228000000	1242000000	1237000000
	I36	1273000000	894400000	919000000	963800000	1005000000	1007000000	1034000000	1023000000	1028000000	1027000000
	I46	5071000000	3646000000	3661000000	3626000000	3622000000	3581000000	3616000000	3598000000	3538000000	3589000000
	I55	725100000	69760000	86240000	184100000	372600000	391400000	426500000	491000000	487700000	499600000
	I84	6341000000	5077000000	5110000000	5099000000	5094000000	5096000000	5077000000	5110000000	5117000000	5111000000
	I93	3124000000	2276000000	2225000000	2243000000	2324000000	2270000000	2270000000	2293000000	2283000000	2270000000
	I100	881500000	340200000	354600000	460600000	549500000	556700000	569900000	591700000	604700000	598700000
	I139	3626000000	1953000000	1941000000	2179000000	2336000000	2340000000	2356000000	2393000000	2396000000	2402000000
	I142	6916000000	5383000000	5393000000	5667000000	5822000000	5806000000	5847000000	5842000000	5844000000	5844000000
	I163	1664000000	1110000000	1128000000	1145000000	1155000000	1158000000	1157000000	1151000000	1153000000	1148000000
303K	I21	2596000000	1068000000	1066000000	1377000000	1783000000	1784000000	1857000000	1998000000	2014000000	2025000000
	I24	2269000000	1143000000	1151000000	1352000000	1563000000	1550000000	1618000000	1689000000	1684000000	1710000000
	I36	1501000000	1047000000	1051000000	1125000000	1194000000	1192000000	1225000000	1243000000	1239000000	1244000000
	I46	4862000000	3635000000	3634000000	3618000000	3605000000	3621000000	3624000000	3597000000	3617000000	3610000000
	I55	1024000000	140600000	117700000	272100000	529700000	521500000	583000000	693500000	757700000	752500000
	I84	6058000000	4991000000	5005000000	4986000000	4993000000	4996000000	4983000000	5005000000	4999000000	4984000000
	I93	2941000000	2298000000	2305000000	2300000000	2346000000	2260000000	2329000000	2292000000	2309000000	2325000000
	I100	1201000000	613900000	606200000	709100000	827100000	810200000	848600000	887600000	891500000	897900000
	I139	3945000000	2366000000	2363000000	2489000000	2657000000	2663000000	2712000000	2710000000	2770000000	2742000000
	I142	6739000000	5470000000	5504000000	5631000000	5746000000	5731000000	5760000000	5768000000	5768000000	5761000000
	I163	1796000000	1270000000	1268000000	1276000000	1269000000	1283000000	1293000000	1277000000	1289000000	1289000000

## Sheet: G13D_raw_data
The resonance intensities of each methyl group in methyl SQ-CPMG experiments (20ms constant time) on GMPPNP-bound KRAS-G13D at different temperatures (in Kelvin). All data were acquired at 16.4 T.
		ref	100Hz	100Hz	200Hz	400Hz	400Hz	500Hz	800Hz	1000Hz	1000Hz
293K	I21	4410000000	2098000000	2107000000	2505000000	2944000000	2937000000	3030000000	3135000000	3166000000	3166000000
	I24	3151000000	1495000000	1500000000	1777000000	2011000000	2000000000	2074000000	2127000000	2162000000	2145000000
	I36	5104000000	3659000000	3650000000	3854000000	4020000000	4037000000	4041000000	4117000000	4121000000	4118000000
	I46	5469000000	3779000000	3781000000	3788000000	3766000000	3734000000	3765000000	3717000000	3758000000	3747000000
	I55	2293000000	561300000	579300000	917600000	1325000000	1321000000	1423000000	1571000000	1592000000	1593000000
	I84	7000000000	5275000000	5274000000	5343000000	5395000000	5404000000	5413000000	5410000000	5412000000	5403000000
	I93	4405000000	2887000000	2877000000	2992000000	3077000000	3064000000	3096000000	3141000000	3136000000	3129000000
	I100	1693000000	729700000	734000000	880400000	1024000000	1021000000	1049000000	1092000000	1092000000	1069000000
	I139	4694000000	2517000000	2497000000	2689000000	2824000000	2834000000	2848000000	2892000000	2883000000	2912000000
	I142	9024000000	7229000000	7238000000	7327000000	7412000000	7399000000	7397000000	7388000000	7386000000	7390000000
	I163	2562000000	1632000000	1611000000	1684000000	1674000000	1685000000	1700000000	1692000000	1700000000	1681000000
298K	I21	546500000000	317600000000	319800000000	345400000000	381300000000	380600000000	391300000000	404100000000	406800000000	409100000000
	I24	366400000000	207400000000	209400000000	223600000000	244000000000	244200000000	250900000000	257000000000	259800000000	259900000000
	I36	595700000000	431400000000	429800000000	450000000000	472800000000	474100000000	480600000000	486900000000	489200000000	490600000000
	I46	567600000000	404100000000	406400000000	401200000000	405100000000	403400000000	402600000000	399600000000	397600000000	401800000000
	I55	307700000000	107900000000	107700000000	137200000000	183700000000	182800000000	197600000000	214300000000	222700000000	222300000000
	I84	627900000000	495100000000	494800000000	497600000000	498300000000	499400000000	499900000000	500500000000	502000000000	503300000000
	I93	333800000000	237000000000	236800000000	238100000000	243400000000	243200000000	244300000000	245700000000	245000000000	245200000000
	I100	223100000000	112000000000	112100000000	122000000000	137500000000	138700000000	143700000000	146900000000	150400000000	149100000000
	I139	520400000000	304100000000	306000000000	315400000000	327500000000	327300000000	328500000000	335300000000	334800000000	335600000000
	I142	909300000000	747000000000	743600000000	747600000000	754700000000	753300000000	755000000000	753700000000	754000000000	752300000000
	I163	288300000000	196600000000	194500000000	195700000000	197100000000	195600000000	197100000000	189300000000	197700000000	195600000000
303K	I21	6494000000	4455000000	4462000000	4595000000	4837000000	4840000000	4920000000	5058000000	5073000000	5065000000
	I24	4340000000	2884000000	2893000000	2964000000	3088000000	3101000000	3141000000	3215000000	3240000000	3258000000
	I36	6250000000	4682000000	4672000000	4818000000	5017000000	5052000000	5104000000	5233000000	5260000000	5282000000
	I46	5921000000	4442000000	4412000000	4395000000	4400000000	4381000000	4376000000	4383000000	4364000000	4390000000
	I55	4052000000	1918000000	1914000000	2129000000	2535000000	2534000000	2677000000	2931000000	3001000000	3014000000
	I84	7014000000	5721000000	5766000000	5753000000	5765000000	5759000000	5775000000	5772000000	5802000000	5798000000
	I93	4077000000	3077000000	3076000000	3077000000	3092000000	3120000000	3093000000	3114000000	3084000000	3091000000
	I100	2692000000	1587000000	1586000000	1661000000	1793000000	1777000000	1823000000	1884000000	1921000000	1911000000
	I139	5868000000	3873000000	3884000000	3903000000	4005000000	3997000000	4025000000	4069000000	4080000000	4050000000
	I142	9837000000	8449000000	8444000000	8418000000	8437000000	8474000000	8455000000	8428000000	8441000000	8455000000
	I163	2976000000	2080000000	2108000000	2086000000	2102000000	2112000000	2130000000	2106000000	2117000000	2114000000

## Sheet: Q61H_raw_data
The resonance intensities of each methyl group in methyl SQ-CPMG experiments (20ms constant time) on GMPPNP-bound KRAS-Q61H at different temperatures (in Kelvin). All data were acquired at 16.4 T.
		ref	100Hz	100Hz	200Hz	400Hz	400Hz	500Hz	800Hz	1000Hz	1000Hz
293K	I21	3272000000	1382000000	1387000000	1771000000	2153000000	2153000000	2237000000	2359000000	2379000000	2378000000
	I24	2292000000	988600000	995600000	1224000000	1452000000	1448000000	1491000000	1556000000	1566000000	1569000000
	I36	5566000000	2829000000	2848000000	3487000000	4104000000	4114000000	4245000000	4400000000	4438000000	4439000000
	I46	4668000000	3240000000	3236000000	3222000000	3198000000	3209000000	3229000000	3193000000	3190000000	3194000000
	I55	1831000000	441500000	450800000	697500000	1065000000	1069000000	1127000000	1251000000	1273000000	1286000000
	I84	5685000000	4431000000	4438000000	4443000000	4436000000	4437000000	4442000000	4424000000	4449000000	4441000000
	I93	3120000000	2243000000	2285000000	2248000000	2304000000	2294000000	2293000000	2311000000	2329000000	2302000000
	I100	1363000000	675600000	607700000	701100000	828000000	831200000	856400000	893100000	898100000	882400000
	I139	4297000000	2510000000	2517000000	2653000000	2706000000	2709000000	2741000000	2748000000	2761000000	2740000000
	I142	7284000000	5611000000	5623000000	5791000000	5945000000	5965000000	5960000000	5959000000	5976000000	5950000000
	I163	2112000000	1443000000	1434000000	1437000000	1420000000	1429000000	1401000000	1432000000	1389000000	1411000000
298K	I21	4304000000	2278000000	2308000000	2578000000	2948000000	2950000000	3044000000	3191000000	3252000000	3244000000
	I24	3083000000	1651000000	1637000000	1825000000	2056000000	2058000000	2124000000	2208000000	2248000000	2254000000
	I36	6066000000	3370000000	3376000000	3833000000	4452000000	4454000000	4626000000	4885000000	4944000000	4940000000
	I46	4924000000	3542000000	3535000000	3546000000	3548000000	3546000000	3532000000	3507000000	3520000000	3530000000
	I55	2603000000	875400000	875800000	1135000000	1547000000	1552000000	1651000000	1841000000	1906000000	1895000000
	I84	6049000000	4834000000	4823000000	4828000000	4847000000	4858000000	4852000000	4839000000	4848000000	4879000000
	I93	3966000000	2962000000	3049000000	2982000000	2986000000	2967000000	3009000000	3024000000	2991000000	3023000000
	I100	2138000000	1090000000	1089000000	1202000000	1350000000	1308000000	1387000000	1418000000	1436000000	1459000000
	I139	4704000000	2893000000	2912000000	2969000000	3028000000	3032000000	3050000000	3088000000	3074000000	3078000000
	I142	8085000000	6564000000	6556000000	6631000000	6788000000	6792000000	6788000000	6816000000	6819000000	6802000000
	I163	2458000000	1734000000	1718000000	1718000000	1706000000	1694000000	1692000000	1703000000	1703000000	1708000000
303K	I21	3928000000	2442000000	2444000000	2585000000	2805000000	2815000000	2857000000	2997000000	3045000000	3036000000
	I24	2798000000	1689000000	1677000000	1763000000	1923000000	1902000000	1963000000	2043000000	2063000000	2086000000
	I36	4435000000	2629000000	2611000000	2845000000	3232000000	3228000000	3365000000	3587000000	3642000000	3638000000
	I46	3631000000	2745000000	2728000000	2746000000	2743000000	2748000000	2722000000	2704000000	2736000000	2752000000
	I55	2513000000	1083000000	1075000000	1243000000	1559000000	1527000000	1637000000	1797000000	1870000000	1859000000
	I84	4569000000	3721000000	3712000000	3739000000	3745000000	3741000000	3743000000	3751000000	3720000000	3740000000
	I93	2577000000	1984000000	2029000000	1972000000	2006000000	1979000000	2038000000	2036000000	1986000000	1970000000
	I100	1755000000	1021000000	1046000000	1116000000	1216000000	1205000000	1152000000	1229000000	1212000000	1271000000
	I139	3924000000	2706000000	2706000000	2694000000	2746000000	2742000000	2741000000	2759000000	2746000000	2723000000
	I142	6125000000	5099000000	5107000000	5126000000	5235000000	5190000000	5233000000	5245000000	5243000000	5228000000
	I163	1984000000	1249000000	1305000000	1265000000	1274000000	1300000000	1290000000	1358000000	1295000000	1280000000

## Sheet: W.T._raw_data
The data were previously reported in 10.1021/jacs.2c00007

## Sheet: G12D output results
An in-house python script was built using the exact analytic solution and a search algorithm similar to the one used by the NESSY software, which starts with an extensive grid search and ends with an accelerated gradient descent. While searching for the minimal deviation of theoretical values from the experimental data at different temperatures, the Arrhenius equation and a fixed Δω value were im…
	Dw (s-1)	kex (s-1) at 293K	kex (s-1) at 298K	kex (s-1) at 303K
I21	94.486	610.036	841.855	1214.73
	94.486	610.036	841.857	1214.74
	94.4861	610.028	841.858	1214.74
	94.4861	610.034	841.858	1214.74
	94.486	610.045	841.859	1214.74
	94.4863	610.023	841.848	1214.73
	94.4862	610.034	841.865	1214.73
	124.052	460.33	712.49	1089.14
	124.051	460.335	712.494	1089.14
	124.051	460.332	712.493	1089.14
I24	140.802	336.333	563.431	918.891
	140.802	336.33	563.426	918.883
	140.801	336.336	563.436	918.901
	140.803	336.323	563.42	918.885
	140.801	336.337	563.436	918.897
	140.805	336.316	563.41	918.868
	140.796	336.371	563.468	918.911
	140.795	336.375	563.474	918.918
	140.801	336.34	563.434	918.881
	140.807	336.302	563.394	918.856
I36	101.155	728.843	890.342	1087.78
	101.158	728.881	890.355	1087.76
	101.175	728.756	890.249	1087.69
	101.032	729.722	891.05	1088.23
	101.295	726.709	888.799	1087.2
	101.992	722.852	885.482	1084.78
	103.732	710.459	875.37	1078.44
	58.5048	962.662	1075.42	1197
	60.9522	1201.14	1200.91	1200.68
	172.067	192.719	375.567	715.956
I55	179.481	638.459	755.979	890.155
	182.838	605.482	723.434	859.301
	187.392	577.654	682.507	801.964
	188.056	551.642	672.906	815.462
	191.038	534.281	645.619	775.299
	191.049	533.276	645.267	775.881
	191.242	532.826	643.802	773.049
	191.272	532.652	643.705	773.065
	190.273	531.648	651.57	793.199
	191.429	538.007	643.846	765.954
I100	119.172	411.258	700.531	1142.09
	119.174	411.25	700.524	1142.09
	119.174	411.259	700.528	1142.07
	119.169	411.276	700.548	1142.09
	119.172	411.264	700.541	1142.11
	119.171	411.279	700.552	1142.09
	119.163	411.307	700.583	1142.13
	119.169	411.256	700.541	1142.12
	119.181	411.215	700.483	1142.05
	119.171	411.256	700.527	1142.09
I139	145.427	191.592	421.916	901.047
	145.418	191.645	421.965	901.016
	145.423	191.606	421.926	901.023
	145.408	191.674	422.03	901.157
	145.434	191.546	421.862	901.017
	145.41	191.663	422.02	901.164
	145.433	191.574	421.874	900.946
	145.441	191.527	421.82	900.925
	145.431	191.606	421.904	900.931
	145.437	191.589	421.891	900.945
I142	118.725	169.433	308.526	545.552
	118.856	168.793	307.781	544.903
	118.614	170.051	309.114	545.682
	118.635	169.928	309.257	546.577
	118.539	170.393	309.579	546.286
	118.521	170.568	309.676	546.041
	119.04	168.026	306.923	544.33
	118.498	170.234	309.62	546.905
	119.123	167.557	306.493	544.245
	118.752	169.362	308.893	546.999

## Sheet: G13D output results
An in-house python script was built using the exact analytic solution and a search algorithm similar to the one used by the NESSY software, which starts with an extensive grid search and ends with an accelerated gradient descent. While searching for the minimal deviation of theoretical values from the experimental data at different temperatures, the Arrhenius equation and a fixed Δω value were im…
	Dw (s-1)	kex (s-1) at 293K	kex (s-1) at 298K	kex (s-1) at 303K
I21	138.634	841.696	1289.41	1952.93
	138.634	841.695	1289.41	1952.92
	138.633	841.703	1289.42	1952.94
	138.633	841.703	1289.42	1952.93
	138.634	841.695	1289.41	1952.93
	138.633	841.702	1289.42	1952.94
	138.635	841.689	1289.41	1952.94
	138.632	841.708	1289.43	1952.95
	138.634	841.698	1289.42	1952.95
	138.633	841.703	1289.41	1952.92
I24	62.2878	1015.56	1578.39	2417.69
	61.9616	1020.84	1582.29	2417.31
	62.9105	1014.36	1577.16	2416.75
	63.021	1014.65	1576.96	2415.49
	63.7289	1017.07	1586.38	2438.32
	64.663	1012.94	1572.79	2406.86
	65.9637	1002.32	1566.96	2413.83
	66.3573	1000.58	1565.48	2413.39
	66.3924	1000.41	1565.44	2413.66
	66.3984	1000.77	1565.43	2412.81
I36	80.6455	984.127	1451.02	2156.49
	80.6531	984.097	1450.99	2156.49
	80.677	984.018	1450.94	2156.45
	80.6729	984.029	1450.96	2156.44
	80.6397	984.161	1451.03	2156.44
	80.6277	984.194	1451.08	2156.52
	80.6859	983.96	1450.87	2156.38
	80.6762	984.007	1450.94	2156.41
	80.6804	984.034	1450.96	2156.47
	80.6238	984.204	1451.09	2156.5
I55	136.953	890.415	1380.03	2107.24
	136.959	890.389	1380	2107.22
	136.955	890.397	1380.01	2107.23
	136.955	890.401	1380.02	2107.24
	136.95	890.433	1380.04	2107.25
	136.951	890.434	1380.04	2107.24
	136.957	890.383	1380.01	2107.24
	136.956	890.413	1380.01	2107.23
	136.948	890.487	1380.09	2107.26
	136.936	890.458	1380.07	2107.32
I100	138.827	750.933	1236.71	2003.48
	138.747	749.961	1236.43	2005.1
	138.623	750.339	1236.93	2005.7
	139.223	746.991	1233.16	2002.34
	136.427	759.982	1247.37	2014.12
	139.41	754.003	1239.92	2005.79
	135.738	760.743	1248.03	2014.27
	138.13	755.713	1246.87	2023.51
	142.084	731.834	1211.58	1972.74
	132.451	780.46	1272.01	2039.99
I139	37.4246	974.44	1527.43	2358.98
	37.8736	987.993	1495.64	2233.36
	38.5537	977.643	1503.63	2279.98
	38.2454	989.265	1486.91	2205.03
	38.2886	990.06	1484.29	2195.69
	36.6643	1003.37	1497.88	2206.74
	40.0811	970.648	1499.56	2283.67
	76.5188	884.541	1431.01	2266.95
	76.4967	884.519	1430.87	2266.58
	76.5339	884.501	1430.9	2266.79

## Sheet: Q61H output results
An in-house python script was built using the exact analytic solution and a search algorithm similar to the one used by the NESSY software, which starts with an extensive grid search and ends with an accelerated gradient descent. While searching for the minimal deviation of theoretical values from the experimental data at different temperatures, the Arrhenius equation and a fixed Δω value were im…
	Dw (s-1)	kex (s-1) at 293K	kex (s-1) at 298K	kex (s-1) at 303K
I21	78.1782	1070.66	1553.73	2151.79
	78.1787	1070.65	1553.73	2151.77
	78.1826	1070.65	1553.69	2151.77
	78.1836	1070.65	1553.7	2151.8
	78.1817	1070.64	1553.74	2151.83
	78.1799	1070.66	1553.76	2151.78
	78.1784	1070.66	1553.72	2151.71
	78.1781	1070.66	1553.73	2151.73
	78.1854	1070.62	1553.68	2151.74
	78.1836	1070.63	1553.65	2151.8
I24	82.8714	1005.84	1527.52	2243.43
	82.8672	1005.85	1527.54	2243.44
	82.8673	1005.85	1527.53	2243.39
	82.8639	1005.87	1527.55	2243.42
	82.8636	1005.86	1527.55	2243.43
	82.8778	1005.83	1527.52	2243.42
	82.8606	1005.86	1527.56	2243.46
	82.8537	1005.89	1527.59	2243.42
	82.8608	1005.88	1527.6	2243.44
	82.8752	1005.82	1527.53	2243.42
I36	79.9295	1005.49	1556.6	2109.64
	79.9277	1005.5	1556.6	2109.65
	79.9333	1005.47	1556.59	2109.64
	79.9256	1005.51	1556.61	2109.65
	79.9309	1005.49	1556.59	2109.61
	79.9256	1005.51	1556.61	2109.64
	79.9234	1005.51	1556.62	2109.65
	79.9242	1005.51	1556.62	2109.62
	79.928	1005.5	1556.59	2109.64
	79.9242	1005.52	1556.62	2109.64
I55	113.631	1136.73	1511.72	1978.52
	113.629	1136.74	1511.73	1978.53
	113.629	1136.74	1511.74	1978.54
	113.627	1136.75	1511.74	1978.54
	113.626	1136.75	1511.74	1978.54
	113.631	1136.74	1511.73	1978.54
	113.629	1136.74	1511.73	1978.53
	113.629	1136.74	1511.74	1978.52
	113.632	1136.73	1511.72	1978.5
	113.633	1136.72	1511.71	1978.53
I100	200.274	957.453	596.659	377.671
	200.673	953.132	583.006	362.442
	202.843	966.52	559.184	329.414
	123.774	1467.39	1213.08	1009.17
	109.038	1514.12	1276.54	1082.32
	108.77	1512.97	1275.32	1081.09
	103.125	1537.19	1300.9	1107.01
	90.8547	1530.53	1326.77	1155.57
	90.4444	1492.35	1308.13	1151.65
	129.794	1489.53	1283.2	1110.9

## Sheet: W.T. output results
An in-house python script was built using the exact analytic solution and a search algorithm similar to the one used by the NESSY software, which starts with an extensive grid search and ends with an accelerated gradient descent. While searching for the minimal deviation of theoretical values from the experimental data at different temperatures, the Arrhenius equation and a fixed Δω value were im…
	Dw (s-1)	kex (s-1) at 293K	kex (s-1) at 298K	kex (s-1) at 303K
I21	88.5252	571.517	776.658	1044.8
	88.4647	571.821	777.217	1045.74
	123.683	429.606	630.431	895.357
	123.681	429.603	630.436	895.367
	123.689	429.577	630.398	895.324
	123.677	429.629	630.461	895.388
	123.688	429.575	630.402	895.336
	123.682	429.596	630.429	895.364
	123.686	429.598	630.419	895.343
	123.69	429.575	630.396	895.318
I24	73.5949	515.475	795.331	1209.69
	101.665	410.597	685.014	1123.69
	103.446	404.535	677.666	1116.04
	103.817	402.228	674.959	1113.43
	106.307	391.981	664.595	1107.34
	113.398	366.395	634.983	1080.67
	109.407	375.709	649.246	1101.86
	114.875	362.264	628.487	1070.71
	115.394	359.819	625.157	1066.54
	115.553	358.064	625.103	1071.41
I36	110.003	360.63	610.662	1036.92
	110.007	360.628	610.657	1036.9
	110.016	360.565	610.598	1036.88
	110	360.628	610.656	1036.91
	109.998	360.66	610.699	1036.97
	110.018	360.564	610.589	1036.83
	110.003	360.605	610.651	1036.96
	109.995	360.696	610.714	1036.91
	110.017	360.548	610.568	1036.82
	109.996	360.679	610.689	1036.86
I55	143.053	254.941	473.209	893.878
	143.05	254.953	473.224	893.903
	143.047	254.97	473.242	893.917
	143.046	254.977	473.252	893.929
	143.05	254.948	473.217	893.896
	143.05	254.956	473.227	893.895
	143.051	254.951	473.222	893.906
	143.047	254.967	473.239	893.908
	143.047	254.97	473.244	893.913
	143.049	254.967	473.241	893.905
I100	68.6204	610.17	758.482	936.098
	89.7385	514.859	677.964	884.668
	100.288	477.194	638.432	845.984
	101.925	458.822	622.425	835.908
	104.368	466.125	623.079	824.941
	108.004	422.935	588.825	810.879
	87.7734	456.886	640.887	889.004
	103.338	509.301	650.005	822.929
	103.798	506.982	648.371	822.486
	103.423	509.632	650.674	824.079
I139	191.516	172.354	264.302	395.823
	191.547	172.335	264.183	395.529
	191.516	172.281	264.27	395.898
	191.319	172.89	265.314	397.632
	191.346	172.69	264.947	396.987
	191.663	172.061	263.661	394.591
	191.409	172.223	264.588	396.955
	191.486	172.751	264.393	395.233
	192.167	169.991	260.472	389.729
	191.739	173.518	263.82	391.915
I142	78.5281	344.84	658.66	1231.06
	78.6578	344.727	658.383	1230.42
	79.3921	342.904	656.201	1228.68
	80.2031	340.42	653.622	1227.86
	74.1905	354.832	671.274	1243.12
	81.4034	336.989	649.855	1225.98
	73.3841	356.61	673.513	1245.27
	73.0481	357.28	674.403	1246.26
	83.4912	331.111	643.131	1221.82
	28.9282	446.692	768.928	1300.11
