# Supplementary material for: Reduced dynamic complexity allows structure elucidation of an excited state of KRASG13D
Source: Commun Biol. 2023 Jun 2;6:594. doi: 10.1038/s42003-023-04960-6 (PMC10238545; doi:10.1038/s42003-023-04960-6)
Supplement: Supplementary file 6 — Supplementary Data 3 [file 42003_2023_4960_MOESM6_ESM.xlsx]

## Sheet: ITC data collection information
	ITC Parameters and conditions
	ITC/Dialysis Buffer: 20 mM HEPES pH-7.4, 150 mM NaCl, 5 mM MgCl2, 1mM TCEP
	KRAS4b Mutants Concentration in ITC Cell:	65 - 75 micromolar
	RAF1-RBD Concentration in ITC syringe:	650 - 950 micromolar
	Temperature:	25 Deg C

## Sheet: Wt_KRAS4b(vs)RAF1-RBD
DP_X	DP_Y	Baseline_X	Baseline_Y	Fit_X	Fit_Y	NDH_X	NDH_Y
0.083333	-0.003617			0.019342	-4.05235	0.126398	-4.06764
0.1	-0.002985			0.126398	-4.05085	0.234582	-4.08289
0.116667	-0.002583			0.234582	-4.04743	0.343897	-3.83131
0.133333	-0.002211			0.343897	-4.0423	0.454341	-3.90857
0.15	-0.001748			0.454341	-4.03453	0.565915	-3.94949
0.166667	-0.001386			0.565915	-4.02226	0.678618	-4.11789
0.183333	-0.001184			0.678618	-4.00109	0.792452	-4.17605
0.2	-0.001206			0.792452	-3.95905	0.907414	-3.90107
0.216667	-0.000917			0.907414	-3.85403	1.02351	-3.48116
0.233333	-0.000629			1.02351	-3.48873	1.14073	-2.24013
0.25	-0.000171			1.14073	-2.27948	1.25908	-1.13987
0.266667	0.000278			1.25908	-1.07904	1.37856	-0.7634
0.283333	0.000646			1.37856	-0.722713	1.49917	-0.613538
0.3	0.000781			1.49917	-0.623077	1.62091	-0.56143
0.316667	0.001065			1.62091	-0.584722	1.74378	-0.542385
0.333333	0.00113			1.74378	-0.566275	1.86778	-0.556734
0.35	0.001055			1.86778	-0.556007	1.99291	-0.600531
0.366667	0.000999			1.99291	-0.549673	2.11917	-0.472612
0.383333	0.001054			2.11917	-0.545451
0.4	0.001043
0.416667	0.001543
0.433333	0.001783
0.45	0.001973
0.466667	0.001983
0.483333	0.002083
0.5	0.002463
0.516667	0.002392
0.533333	0.002392
0.55	0.002432
0.566667	0.002372
0.583333	0.002691
0.6	0.003117
0.616667	0.003694
0.633333	0.00414
0.65	0.003627
0.666667	0.003663
0.683333	0.00447
0.7	0.006289
0.716667	0.006868
0.733333	0.000598
0.75	-0.028653
0.766667	-0.022513
0.783333	-0.005374
0.8	0.003633
0.816667	0.009409
0.833333	0.009985
0.85	0.007722
0.866667	0.005308
0.883333	0.002034
0.9	-0.000452
0.916667	-0.001248
0.933333	-0.001285
0.95	-0.002291
0.966667	-0.002838
0.983333	-0.002184
1	-0.003297
1.01667	-0.004532
1.03333	-0.004397
1.05	-0.028731
1.06667	-0.073546
1.08333	-0.107451
1.1	-0.112184
1.11667	-0.10065
1.13333	-0.080566
1.15	-0.058082
1.16667	-0.044408
1.18333	-0.034484
1.2	-0.022181
1.21667	-0.0145
1.23333	-0.01132
1.25	-0.00793
1.26667	-0.00643
1.28333	-0.005609
1.3	-0.004954
1.31667	-0.004522
1.33333	-0.003981
1.35	-0.00306
1.36667	-0.002359
1.38333	-0.001987
1.4	-0.00128
1.41667	-0.000916
1.43333	-0.000492
1.45	-0.000469
1.46667	-0.000315
1.48333	3.9e-05
1.5	0.000417
1.51667	0.000822
1.53333	0.000818
1.55	0.000823
1.56667	0.001049
1.58333	0.001154
1.6	0.001291
1.61667	0.001267
1.63333	0.001103
1.65	0.00107
1.66667	0.001316
1.68333	0.001552
1.7	0.001664
1.71667	0.001846
1.73333	0.001938
1.75	0.001921
1.76667	0.001703
1.78333	0.001656
1.8	0.001573
1.81667	0.001441
1.83333	0.00139
1.85	0.001548
1.86667	0.001747
1.88333	0.001916
1.9	0.002342
1.91667	0.002401
1.93333	0.0022
1.95	0.002089
1.96667	0.002008
1.98333	0.001767
2	0.001391
2.01667	0.001478
2.03333	0.001864
2.05	0.001391
2.06667	0.001037
2.08333	0.001264
2.1	0.001368
2.11667	0.001192
2.13333	0.000897
2.15	0.000202
2.16667	-0.000293
2.18333	-0.000408
2.2	-0.000527
2.21667	-0.000486
2.23333	-2.6e-05
2.25	0.000184
2.26667	5e-06
2.28333	-0.000335
2.3	-0.00063
2.31667	-0.000787
2.33333	-0.000914
2.35	-0.001002
2.36667	-0.001389
2.38333	-0.001636
2.4	-0.001599
2.41667	-0.001715
2.43333	-0.001932
2.45	-0.001908
2.46667	-0.001815
2.48333	-0.001631
2.5	-0.001678
2.51667	-0.00154
2.53333	-0.001482
2.55	-0.001364
2.56667	-0.001236
2.58333	-0.000968
2.6	-0.000961
2.61667	-0.001169
2.63333	-0.001357
2.65	-0.001296
2.66667	-0.001044
2.68333	-0.000523
2.7	-0.000278
2.71667	-0.000129
2.73333	-8.1e-05
2.75	-0.000192
2.76667	-0.000513
2.78333	-0.000594
2.8	-0.000537
2.81667	-0.000415
2.83333	-0.000333
2.85	-0.000481
2.86667	-0.000479
2.88333	-0.000317
2.9	-0.00027
2.91667	-0.000408
2.93333	-0.000665
2.95	-0.001002
2.96667	-0.001289
2.98333	-0.001637
3	-0.001892
3.01667	-0.001999
3.03333	-0.001876
3.05	-0.001754
3.06667	-0.002081
3.08333	-0.002378
3.1	-0.002731
3.11667	-0.002784
3.13333	-0.002746
3.15	-0.001718
3.16667	0.000939
3.18333	0.006697
3.2	0.010074
3.21667	0.010186
3.23333	0.007908
3.25	0.00641
3.26667	0.004902
3.28333	0.004244
3.3	0.003311
3.31667	0.002434
3.33333	0.001527
3.35	0.00062
3.36667	-0.000358
3.38333	-0.001275
3.4	-0.001794
3.41667	-0.002348
3.43333	-0.003292
3.45	-0.003986
3.46667	-0.004681
3.48333	-0.005015
3.5	-0.004616
3.51667	-0.004564
3.53333	-0.007821
3.55	-0.032359
3.56667	-0.116386
3.58333	-0.262894
3.6	-0.438961
3.61667	-0.593975
3.63333	-0.6739
3.65	-0.654914
3.66667	-0.562128
3.68333	-0.439592
3.7	-0.330198
3.71667	-0.242142
3.73333	-0.177136
3.75	-0.13021
3.76667	-0.099324
3.78333	-0.079368
3.8	-0.065906
3.81667	-0.055812
3.83333	-0.049059
3.85	-0.041695
3.86667	-0.034152
3.88333	-0.030058
3.9	-0.026272
3.91667	-0.024914
3.93333	-0.022836
3.95	-0.020509
3.96667	-0.018441
3.98333	-0.015963
4	-0.013764
4.01667	-0.012175
4.03333	-0.011107
4.05	-0.009968
4.06667	-0.009049
4.08333	-0.0081
4.1	-0.007352
4.11667	-0.006365
4.13333	-0.005328
4.15	-0.004461
4.16667	-0.003894
4.18333	-0.003357
4.2	-0.002913
4.21667	-0.002701
4.23333	-0.002399
4.25	-0.002037
4.26667	-0.001724
4.28333	-0.001312
4.3	-0.001005
4.31667	-0.00089
4.33333	-0.000835
4.35	-0.000689
4.36667	-0.000484
4.38333	-0.000459
4.4	-0.000277
4.41667	3.2e-05
4.43333	0.000182
4.45	0.000261
4.46667	0.000321
4.48333	0.00031
4.5	0.000297
4.51667	0.000174
4.53333	0.00011
4.55	0.000276
4.56667	0.000322
4.58333	0.000268
4.6	0.000413
4.61667	0.000258
4.63333	4.2e-05
4.65	-1.3e-05
4.66667	0.000151
4.68333	0.000326
4.7	0.000399
4.71667	0.000313
4.73333	-9.3e-05
4.75	-0.00031
4.76667	-0.000266
4.78333	-0.000322
4.8	-0.000279
4.81667	-0.000496
4.83333	-0.000382
4.85	-2.9e-05
4.86667	9.4e-05
4.88333	-0.000113
4.9	-0.000319
4.91667	-0.000385
4.93333	-0.000211
4.95	7.3e-05
4.96667	0.000157
4.98333	0.000161
5	-3.3e-05
5.01667	-0.000186
5.03333	-0.00019
5.05	0.000207
5.06667	0.000353
5.08333	0.00033
5.1	0.000359
5.11667	0.000429
5.13333	0.00059
5.15	0.000661
5.16667	0.000411
5.18333	0.000362
5.2	0.000376
5.21667	0.000121
5.23333	0.000146
5.25	7.2e-05
5.26667	-7.3e-05
5.28333	-0.000158
5.3	-0.000509
5.31667	-0.000779
5.33333	-0.00075
5.35	-0.0007
5.36667	-0.00085
5.38333	-0.00055
5.4	-0.000347
5.41667	-7.2e-05
5.43333	-8e-06
5.45	-2.3e-05
5.46667	2e-06
5.48333	0.000387
5.5	0.000716
5.51667	0.000628
5.53333	0.00036
5.55	0.000192
5.56667	0.000144
5.58333	0.000156
5.6	0.000293
5.61667	0.000633
5.63333	0.000553
5.65	0.000443
5.66667	0.000233
5.68333	0.000453
5.7	0.000768
5.71667	0.000736
5.73333	0.000494
5.75	0.000272
5.76667	0.00012
5.78333	0.000109
5.8	0.000711
5.81667	0.001005
5.83333	0.000439
5.85	0.000114
5.86667	-4.2e-05
5.88333	-0.000138
5.9	-0.000861
5.91667	-0.000964
5.93333	-0.000966
5.95	-0.000838
5.96667	-0.000511
5.98333	0.002057
6	0.002955
6.01667	-0.029867
6.03333	-0.079538
6.05	-0.06619
6.06667	-0.105541
6.08333	-0.225713
6.1	-0.391184
6.11667	-0.549756
6.13333	-0.647188
6.15	-0.64414
6.16667	-0.565382
6.18333	-0.455934
6.2	-0.342627
6.21667	-0.250251
6.23333	-0.184505
6.25	-0.136839
6.26667	-0.102883
6.28333	-0.085507
6.3	-0.067852
6.31667	-0.05619
6.33333	-0.048497
6.35	-0.042754
6.36667	-0.037531
6.38333	-0.031718
6.4	-0.028858
6.41667	-0.02722
6.43333	-0.025522
6.45	-0.020904
6.46667	-0.019595
6.48333	-0.017207
6.5	-0.015783
6.51667	-0.011781
6.53333	-0.011009
6.55	-0.009296
6.56667	-0.007444
6.58333	-0.005892
6.6	-0.005055
6.61667	-0.00467
6.63333	-0.004385
6.65	-0.004331
6.66667	-0.004486
6.68333	-0.004082
6.7	-0.003702
6.71667	-0.003296
6.73333	-0.002691
6.75	-0.002685
6.76667	-0.002569
6.78333	-0.002473
6.8	-0.002434
6.81667	-0.002238
6.83333	-0.002012
6.85	-0.001787
6.86667	-0.001671
6.88333	-0.001436
6.9	-0.001085
6.91667	-0.000609
6.93333	-0.000302
6.95	-1.5e-05
6.96667	0.000142
6.98333	0.000268
7	0.000422
7.01667	0.000425
7.03333	0.000477
7.05	0.000739
7.06667	0.000822
7.08333	0.000674
7.1	0.000576
7.11667	0.000648
7.13333	0.00062
7.15	0.000622
7.16667	0.000544
7.18333	0.000436
7.2	0.000539
7.21667	0.000552
7.23333	0.000396
7.25	0.000279
7.26667	0.000383
7.28333	0.000376
7.3	0.00027
7.31667	0.000255
7.33333	0.00025
7.35	0.000365
7.36667	0.00047
7.38333	0.000185
7.4	-8.9e-05
7.41667	-0.000134
7.43333	-0.000318
7.45	-0.000383
7.46667	-0.000388
7.48333	-0.000242
7.5	-0.000387
7.51667	-0.000543
7.53333	-0.000478
7.55	-0.000233
7.56667	-5.9e-05
7.58333	-4e-06
7.6	-8e-05
7.61667	0.000103
7.63333	0.000267
7.65	0.00016
7.66667	0.000124
7.68333	5.7e-05
7.7	-0.00012
7.71667	-7.7e-05
7.73333	-3.5e-05
7.75	-0.000103
7.76667	0
7.78333	0.000102
7.8	0.000144
7.81667	0.000145
7.83333	-5.4e-05
7.85	-6.2e-05
7.86667	-7.1e-05
7.88333	3e-05
7.9	-0.000129
7.91667	-0.000209
7.93333	-0.000239
7.95	-0.000229
7.96667	-0.00044
7.98333	-0.00054
8	-0.00065
8.01667	-0.000591
8.03333	-0.000182
8.05	-8.3e-05
8.06667	-0.000224
8.08333	-2.5e-05
8.1	0.000124
8.11667	0.000234
8.13333	0.000333
8.15	0.000213
8.16667	0.000183
8.18333	0.000272
8.2	0.000153
8.21667	-4.6e-05
8.23333	-0.000114
8.25	-4.2e-05
8.26667	0.00017
8.28333	0.000391
8.3	0.000595
8.31667	0.00053
8.33333	0.000445
8.35	0.000309
8.36667	0.000484
8.38333	0.000589
8.4	0.000256
8.41667	0.000164
8.43333	0.000192
8.45	0.0002
8.46667	-0.000332
8.48333	-0.000434
8.5	-0.001305
8.51667	0.001225
8.53333	0.002085
8.55	-0.018775
8.56667	-0.099795
8.58333	-0.243655
8.6	-0.415144
8.61667	-0.567034
8.63333	-0.642143
8.65	-0.623062
8.66667	-0.540652
8.68333	-0.429731
8.7	-0.32391
8.71667	-0.235931
8.73333	-0.166591
8.75	-0.124741
8.76667	-0.097721
8.78333	-0.078771
8.8	-0.064222
8.81667	-0.053474
8.83333	-0.046686
8.85	-0.037718
8.86667	-0.033501
8.88333	-0.027043
8.9	-0.025127
8.91667	-0.022292
8.93333	-0.019478
8.95	-0.016304
8.96667	-0.014809
8.98333	-0.013055
9	-0.011713
9.01667	-0.010014
9.03333	-0.008784
9.05	-0.007765
9.06667	-0.006366
9.08333	-0.005656
9.1	-0.005
9.11667	-0.004467
9.13333	-0.004034
9.15	-0.003681
9.16667	-0.002868
9.18333	-0.002204
9.2	-0.001625
9.21667	-0.001609
9.23333	-0.001254
9.25	-0.000999
9.26667	-0.000943
9.28333	-0.000978
9.3	-0.001096
9.31667	-0.000979
9.33333	-0.000733
9.35	-0.000796
9.36667	-0.000769
9.38333	-0.000722
9.4	-0.000659
9.41667	-0.000239
9.43333	5e-05
9.45	0.00037
9.46667	0.000649
9.48333	0.000439
9.5	6.6e-05
9.51667	9.1e-05
9.53333	-0.000174
9.55	1.1e-05
9.56667	0.000326
9.58333	0.000271
9.6	-0.000214
9.61667	-0.000641
9.63333	-0.000738
9.65	-0.000745
9.66667	-0.000252
9.68333	0.000221
9.7	0.000294
9.71667	0.000468
9.73333	0.000282
9.75	5.6e-05
9.76667	-2.1e-05
9.78333	5.3e-05
9.8	0.000169
9.81667	0.000466
9.83333	0.000674
9.85	0.000842
9.86667	0.000829
9.88333	0.000697
9.9	0.000607
9.91667	0.00052
9.93333	0.000454
9.95	0.000147
9.96667	-7e-05
9.98333	-7e-06
10	-0.000141
10.0167	-0.000182
10.0333	-0.000163
10.05	6.6e-05
10.0667	0.000195
10.0833	0.000204
10.1	0.000285
10.1167	9.9e-05
10.1333	-4.7e-05
10.15	-0.000142
10.1667	-0.000208
10.1833	-0.000174
10.2	-0.000278
10.2167	-0.000258
10.2333	-0.000209
10.25	-0.00028
10.2667	-0.00033
10.2833	-0.000221
10.3	7e-05
10.3167	0.000205
10.3333	0.00033
10.35	0.000254
10.3667	8.9e-05
10.3833	-0.000196
10.4	-0.00022
10.4167	4.1e-05
10.4333	0.000421
10.45	0.000331
10.4667	0.000231
10.4833	7.2e-05
10.5	0.000124
10.5167	8e-05
10.5333	0.000146
10.55	0.000212
10.5667	0.000188
10.5833	0.000264
10.6	0.000292
10.6167	0.000414
10.6333	0.000305
10.65	4.6e-05
10.6667	-0.000172
10.6833	-9.1e-05
10.7	-5.8e-05
10.7167	-8.3e-05
10.7333	-0.000248
10.75	-0.000252
10.7667	-0.000117
10.7833	-0.000141
10.8	-0.000135
10.8167	-1.7e-05
10.8333	3.2e-05
10.85	-1e-05
10.8667	-4.1e-05
10.8833	0.000147
10.9	2.6e-05
10.9167	5.7e-05
10.9333	0.000308
10.95	0.000419
10.9667	0.00121
10.9833	0.00112
11	0.001692
11.0167	0.002864
11.0333	-0.001094
11.05	-0.015482
11.0667	-0.07794
11.0833	-0.203998
11.1	-0.367125
11.1167	-0.528743
11.1333	-0.633761
11.15	-0.639038
11.1667	-0.565096
11.1833	-0.461964
11.2	-0.353762
11.2167	-0.256251
11.2333	-0.187639
11.25	-0.136978
11.2667	-0.105077
11.2833	-0.084085
11.3	-0.072535
11.3167	-0.066176
11.3333	-0.058287
11.35	-0.050798
11.3667	-0.043999
11.3833	-0.03514
11.4	-0.026912
11.4167	-0.025406
11.4333	-0.023211
11.45	-0.020785
11.4667	-0.018569
11.4833	-0.016494
11.5	-0.01387
11.5167	-0.011459
11.5333	-0.009658
11.55	-0.008097
11.5667	-0.007136
11.5833	-0.005985
11.6	-0.005076
11.6167	-0.004611
11.6333	-0.004576
11.65	-0.004141
11.6667	-0.003706
11.6833	-0.003201
11.7	-0.002498
11.7167	-0.0022
11.7333	-0.001742
11.75	-0.001524
11.7667	-0.001656
11.7833	-0.001518
11.8	-0.001112
11.8167	-0.000852
11.8333	-0.000672
11.85	-0.000522
11.8667	-0.000472
11.8833	-0.000332
11.9	-9.3e-05
11.9167	0.00023
11.9333	0.000373
11.95	0.000216
11.9667	-5.1e-05
11.9833	-0.000278
12	-0.000316
12.0167	-0.000448
12.0333	-0.000459
12.05	-0.000361
12.0667	-0.000343
12.0833	-0.000425
12.1	-0.000627
12.1167	-0.000492
12.1333	-0.000396
12.15	-0.00043
12.1667	-0.000434
12.1833	-0.000319
12.2	-0.000332
12.2167	-0.000265
12.2333	-0.000177
12.25	7e-05
12.2667	0.000248
12.2833	0.000365
12.3	0.000714
12.3167	0.001058
12.3333	0.001132
12.35	0.001146
12.3667	0.00107
12.3833	0.001235
12.4	0.000951
12.4167	0.000674
12.4333	0.000388
12.45	0.000452
12.4667	0.000665
12.4833	0.000709
12.5	0.000584
12.5167	0.000507
12.5333	0.00058
12.55	0.000663
12.5667	0.000636
12.5833	0.000479
12.6	0.000394
12.6167	0.000374
12.6333	0.000394
12.65	0.000234
12.6667	0.000174
12.6833	7.4e-05
12.7	-1.5e-05
12.7167	-5.2e-05
12.7333	-0.000178
12.75	-0.000345
12.7667	-0.000392
12.7833	-0.000368
12.8	-0.000385
12.8167	-0.000452
12.8333	-0.000399
12.85	-0.000466
12.8667	-0.000833
12.8833	-0.00088
12.9	-0.000648
12.9167	-0.000718
12.9333	-0.000817
12.95	-0.000927
12.9667	-0.000787
12.9833	-0.000607
13	-0.000547
13.0167	-0.00042
13.0333	-0.000213
13.05	-0.000285
13.0667	-0.000378
13.0833	-0.00036
13.1	-0.000433
13.1167	-0.000486
13.1333	-0.00042
13.15	-0.000113
13.1667	0.000144
13.1833	0.000231
13.2	9.8e-05
13.2167	5.7e-05
13.2333	0.000146
13.25	0.000325
13.2667	0.000655
13.2833	0.000724
13.3	0.000604
13.3167	0.000628
13.3333	0.000653
13.35	0.000727
13.3667	0.000782
13.3833	0.000986
13.4	0.001062
13.4167	0.000792
13.4333	0.000582
13.45	0.000753
13.4667	0.000603
13.4833	0.000493
13.5	0.000774
13.5167	0.000889
13.5333	0.003044
13.55	-0.012382
13.5667	-0.080157
13.5833	-0.212593
13.6	-0.383268
13.6167	-0.556851
13.6333	-0.672635
13.65	-0.696908
13.6667	-0.612402
13.6833	-0.477376
13.7	-0.342569
13.7167	-0.234083
13.7333	-0.160077
13.75	-0.112102
13.7667	-0.085946
13.7833	-0.07312
13.8	-0.060714
13.8167	-0.054532
13.8333	-0.050189
13.85	-0.045086
13.8667	-0.036553
13.8833	-0.02971
13.9	-0.028178
13.9167	-0.026241
13.9333	-0.022293
13.95	-0.020266
13.9667	-0.017808
13.9833	-0.015671
14	-0.013204
14.0167	-0.011395
14.0333	-0.010155
14.05	-0.009015
14.0667	-0.007996
14.0833	-0.007416
14.1	-0.007048
14.1167	-0.006648
14.1333	-0.005899
14.15	-0.004899
14.1667	-0.00409
14.1833	-0.003471
14.2	-0.002963
14.2167	-0.002666
14.2333	-0.002199
14.25	-0.001942
14.2667	-0.001796
14.2833	-0.001539
14.3	-0.001364
14.3167	-0.001471
14.3333	-0.001599
14.35	-0.001476
14.3667	-0.001223
14.3833	-0.000811
14.4	-0.000449
14.4167	-0.000119
14.4333	0.000182
14.45	0.000373
14.4667	0.000343
14.4833	0.000274
14.5	0.000264
14.5167	-7.4e-05
14.5333	-8.1e-05
14.55	0.000132
14.5667	9.5e-05
14.5833	6.8e-05
14.6	0.00036
14.6167	0.000579
14.6333	0.000707
14.65	0.000886
14.6667	0.000745
14.6833	0.000984
14.7	0.001192
14.7167	0.001199
14.7333	0.001156
14.75	0.000953
14.7667	0.000849
14.7833	0.000866
14.8	0.000893
14.8167	0.001027
14.8333	0.00101
14.85	0.000964
14.8667	0.000868
14.8833	0.000822
14.9	0.000915
14.9167	0.000921
14.9333	0.000818
14.95	0.000564
14.9667	0.00038
14.9833	0.000257
15	0.000142
15.0167	-6.7e-05
15.0333	-0.000115
15.05	-0.000524
15.0667	-0.000733
15.0833	-0.000701
15.1	-0.000841
15.1167	-0.000902
15.1333	-0.000923
15.15	-0.001224
15.1667	-0.001685
15.1833	-0.001807
15.2	-0.001749
15.2167	-0.002168
15.2333	-0.002536
15.25	-0.002804
15.2667	-0.003102
15.2833	-0.003241
15.3	-0.00357
15.3167	-0.003733
15.3333	-0.003766
15.35	-0.003889
15.3667	-0.004302
15.3833	-0.004655
15.4	-0.004908
15.4167	-0.004861
15.4333	-0.004894
15.45	-0.004666
15.4667	-0.004319
15.4833	-0.002692
15.5	0.001046
15.5167	0.010422
15.5333	0.012458
15.55	0.012434
15.5667	0.010799
15.5833	0.008995
15.6	0.007412
15.6167	0.005835
15.6333	0.004667
15.65	0.004439
15.6667	0.003731
15.6833	0.002473
15.7	0.001226
15.7167	0.000288
15.7333	-0.00021
15.75	-0.000778
15.7667	-0.001095
15.7833	-0.001333
15.8	-0.001751
15.8167	-0.002012
15.8333	-0.001854
15.85	-0.001795
15.8667	-0.001696
15.8833	-0.001668
15.9	-0.002329
15.9167	-0.002482
15.9333	-0.002586
15.95	-0.002539
15.9667	-0.001783
15.9833	-0.001597
16	-0.00208
16.0167	-0.003368
16.0333	-0.004897
16.05	-0.017125
16.0667	-0.071603
16.0833	-0.191622
16.1	-0.34737
16.1167	-0.501844
16.1333	-0.611897
16.15	-0.638181
16.1667	-0.589314
16.1833	-0.498368
16.2	-0.391661
16.2167	-0.28692
16.2333	-0.21053
16.25	-0.155959
16.2667	-0.122208
16.2833	-0.099577
16.3	-0.083326
16.3167	-0.072241
16.3333	-0.064786
16.35	-0.055951
16.3667	-0.048456
16.3833	-0.044591
16.4	-0.042907
16.4167	-0.036838
16.4333	-0.028439
16.45	-0.023281
16.4667	-0.022092
16.4833	-0.020734
16.5	-0.018875
16.5167	-0.017073
16.5333	-0.015222
16.55	-0.01356
16.5667	-0.012328
16.5833	-0.010856
16.6	-0.009424
16.6167	-0.00846
16.6333	-0.007435
16.65	-0.00658
16.6667	-0.005825
16.6833	-0.004631
16.7	-0.003806
16.7167	-0.003359
16.7333	-0.002742
16.75	-0.002044
16.7667	-0.001657
16.7833	-0.00123
16.8	-0.000803
16.8167	-0.000413
16.8333	3.7e-05
16.85	0.000486
16.8667	0.000766
16.8833	0.000895
16.9	0.001185
16.9167	0.001217
16.9333	0.001139
16.95	0.001052
16.9667	0.000814
16.9833	0.000676
17	0.000588
17.0167	0.000641
17.0333	0.000723
17.05	0.000435
17.0667	0.000278
17.0833	0.00018
17.1	-0.000228
17.1167	-0.00059
17.1333	-0.000452
17.15	-0.000335
17.1667	-0.000717
17.1833	-0.000769
17.2	-0.000782
17.2167	-0.000843
17.2333	-0.000974
17.25	-0.000986
17.2667	-0.000797
17.2833	-0.000449
17.3	-0.00023
17.3167	-0.000232
17.3333	-7.5e-05
17.35	0.000123
17.3667	0.00025
17.3833	0.000387
17.4	0.000475
17.4167	0.000661
17.4333	0.000756
17.45	0.000631
17.4667	0.000686
17.4833	0.000941
17.5	0.000657
17.5167	0.000558
17.5333	0.000579
17.55	0.000589
17.5667	0.00049
17.5833	0.000521
17.6	0.000501
17.6167	0.000574
17.6333	0.000405
17.65	0.000186
17.6667	0.000228
17.6833	0.000179
17.7	-9e-05
17.7167	-0.000132
17.7333	5.3e-05
17.75	0.000149
17.7667	-6e-06
17.7833	-0.00022
17.8	-0.000475
17.8167	-0.000778
17.8333	-0.000805
17.85	-0.001012
17.8667	-0.001019
17.8833	-0.001116
17.9	-0.001293
17.9167	-0.001293
17.9333	-0.001587
17.95	-0.001611
17.9667	-0.001766
17.9833	-0.00224
18	-0.002984
18.0167	-0.003181
18.0333	-0.002803
18.05	-0.002754
18.0667	-0.002766
18.0833	-0.002567
18.1	-0.002769
18.1167	-0.003166
18.1333	-0.003486
18.15	-0.003416
18.1667	-0.003527
18.1833	-0.004007
18.2	-0.004038
18.2167	-0.004486
18.2333	-0.005016
18.25	-0.005345
18.2667	-0.006055
18.2833	-0.006214
18.3	-0.005694
18.3167	-0.008681
18.3333	0.002415
18.35	0.012451
18.3667	0.015747
18.3833	0.017264
18.4	0.01673
18.4167	0.014499
18.4333	0.010056
18.45	0.006972
18.4667	0.005459
18.4833	0.003956
18.5	0.002893
18.5167	0.002314
18.5333	0.001054
18.55	-0.010346
18.5667	-0.045556
18.5833	-0.144006
18.6	-0.287516
18.6167	-0.44191
18.6333	-0.557665
18.65	-0.608621
18.6667	-0.583397
18.6833	-0.514223
18.7	-0.417208
18.7167	-0.317466
18.7333	-0.236206
18.75	-0.178777
18.7667	-0.141737
18.7833	-0.116388
18.8	-0.100098
18.8167	-0.090958
18.8333	-0.080482
18.85	-0.075246
18.8667	-0.065401
18.8833	-0.060025
18.9	-0.051619
18.9167	-0.04414
18.9333	-0.041087
18.95	-0.035744
18.9667	-0.032311
18.9833	-0.029738
19	-0.026845
19.0167	-0.023997
19.0333	-0.021365
19.05	-0.019194
19.0667	-0.016152
19.0833	-0.014111
19.1	-0.01058
19.1167	-0.007431
19.1333	-0.00835
19.15	-0.008839
19.1667	-0.008149
19.1833	-0.007638
19.2	-0.006837
19.2167	-0.006247
19.2333	-0.005816
19.25	-0.005575
19.2667	-0.005204
19.2833	-0.004713
19.3	-0.003852
19.3167	-0.002958
19.3333	-0.002726
19.35	-0.002264
19.3667	-0.001752
19.3833	-0.001299
19.4	-0.001107
19.4167	-0.001289
19.4333	-0.001303
19.45	-0.001198
19.4667	-0.001083
19.4833	-0.001077
19.5	-0.000902
19.5167	-0.000714
19.5333	-0.00076
19.55	-0.000596
19.5667	-0.000272
19.5833	-0.000418
19.6	-0.000604
19.6167	-0.000799
19.6333	-0.000788
19.65	-0.000617
19.6667	-0.000276
19.6833	-8.5e-05
19.7	-0.000254
19.7167	-0.000271
19.7333	-0.000313
19.75	-0.000215
19.7667	-0.000406
19.7833	-0.000588
19.8	-0.00043
19.8167	-0.000228
19.8333	-0.000151
19.85	-0.000363
19.8667	-0.000646
19.8833	-0.000948
19.9	-0.000791
19.9167	-0.000707
19.9333	-0.000538
19.95	-0.000688
19.9667	-0.000808
19.9833	-0.000619
20	-0.000379
20.0167	-0.000489
20.0333	-0.000631
20.05	-0.000524
20.0667	-0.000357
20.0833	0
20.1	0.000338
20.1167	0.000431
20.1333	0.000753
20.15	0.001065
20.1667	0.001077
20.1833	0.000838
20.2	0.00078
20.2167	0.000893
20.2333	0.000986
20.25	0.001088
20.2667	0.001161
20.2833	0.001044
20.3	0.000876
20.3167	0.000742
20.3333	0.000338
20.35	0.000434
20.3667	0.000501
20.3833	0.000727
20.4	0.000673
20.4167	0.000452
20.4333	0.000322
20.45	0.000332
20.4667	0.000303
20.4833	0.000453
20.5	0.000483
20.5167	0.000304
20.5333	-3.3e-05
20.55	-0.000371
20.5667	-0.000549
20.5833	-0.000777
20.6	-0.000835
20.6167	-0.000992
20.6333	-0.00123
20.65	-0.001528
20.6667	-0.001765
20.6833	-0.001893
20.7	-0.00183
20.7167	-0.001447
20.7333	-0.001323
20.75	-0.000839
20.7667	-0.000626
20.7833	-0.000202
20.8	0.000592
20.8167	0.000801
20.8333	0.001112
20.85	0.001573
20.8667	0.001583
20.8833	0.001534
20.9	0.001535
20.9167	0.001084
20.9333	0.001066
20.95	0.001038
20.9667	0.000411
20.9833	0.000373
21	0.000275
21.0167	0.001376
21.0333	0.00126
21.05	-0.001615
21.0667	-0.029181
21.0833	-0.109187
21.1	-0.236042
21.1167	-0.37548
21.1333	-0.493623
21.15	-0.555537
21.1667	-0.550121
21.1833	-0.493134
21.2	-0.411108
21.2167	-0.325014
21.2333	-0.249136
21.25	-0.188998
21.2667	-0.14392
21.2833	-0.116923
21.3	-0.101435
21.3167	-0.088249
21.3333	-0.07796
21.35	-0.070361
21.3667	-0.066792
21.3833	-0.059233
21.4	-0.051834
21.4167	-0.047677
21.4333	-0.042737
21.45	-0.035107
21.4667	-0.029907
21.4833	-0.026677
21.5	-0.022097
21.5167	-0.02106
21.5333	-0.018839
21.55	-0.016758
21.5667	-0.014988
21.5833	-0.013717
21.6	-0.012426
21.6167	-0.010929
21.6333	-0.009698
21.65	-0.008367
21.6667	-0.006696
21.6833	-0.005375
21.7	-0.004314
21.7167	-0.003426
21.7333	-0.002535
21.75	-0.002184
21.7667	-0.001693
21.7833	-0.000952
21.8	-0.000191
21.8167	0.000177
21.8333	0.000527
21.85	0.001158
21.8667	0.001419
21.8833	0.001509
21.9	0.00179
21.9167	0.001906
21.9333	0.001924
21.95	0.001712
21.9667	0.00132
21.9833	0.000919
22	0.000577
22.0167	0.000436
22.0333	0.000435
22.05	0.000294
22.0667	-6.7e-05
22.0833	-0.000218
22.1	-0.000109
22.1167	-0.000396
22.1333	-0.000495
22.15	-0.000555
22.1667	-0.000664
22.1833	-0.000944
22.2	-0.001114
22.2167	-0.001164
22.2333	-0.001041
22.25	-0.001128
22.2667	-0.001125
22.2833	-0.000842
22.3	-0.000609
22.3167	-0.00047
22.3333	-0.000429
22.35	-0.000399
22.3667	-0.000258
22.3833	-0.000508
22.4	-0.000468
22.4167	-0.000493
22.4333	-0.000399
22.45	-0.000214
22.4667	-0.00017
22.4833	-5e-06
22.5	0.00017
22.5167	5.7e-05
22.5333	-6.6e-05
22.55	-0.000109
22.5667	-0.000212
22.5833	-0.000345
22.6	-0.000549
22.6167	-0.000589
22.6333	-0.000732
22.65	-0.000794
22.6667	-0.000866
22.6833	-0.001038
22.7	-0.00115
22.7167	-0.00118
22.7333	-0.00146
22.75	-0.001711
22.7667	-0.001482
22.7833	-0.001173
22.8	-0.001163
22.8167	-0.001108
22.8333	-0.000793
22.85	-0.000468
22.8667	-0.000363
22.8833	-0.000287
22.9	-0.000262
22.9167	-0.000287
22.9333	-0.000177
22.95	-0.000148
22.9667	7.1e-05
22.9833	0.00026
23	0.000489
23.0167	0.000674
23.0333	0.000555
23.05	0.000457
23.0667	0.000379
23.0833	0.000431
23.1	0.000373
23.1167	0.000115
23.1333	0.000377
23.15	0.00065
23.1667	0.000762
23.1833	0.000864
23.2	0.001157
23.2167	0.001083
23.2333	0.001002
23.25	0.000881
23.2667	0.000549
23.2833	0.000538
23.3	0.000567
23.3167	0.000442
23.3333	0.00036
23.35	0.000559
23.3667	0.000918
23.3833	0.000857
23.4	0.000625
23.4167	0.00054
23.4333	0.000369
23.45	0.000539
23.4667	0.001108
23.4833	0.000758
23.5	0.001677
23.5167	0.002382
23.5333	0.004901
23.55	0.00094
23.5667	-0.021231
23.5833	-0.090652
23.6	-0.195863
23.6167	-0.31336
23.6333	-0.416953
23.65	-0.471566
23.6667	-0.467019
23.6833	-0.422022
23.7	-0.355455
23.7167	-0.291235
23.7333	-0.229473
23.75	-0.17736
23.7667	-0.137647
23.7833	-0.113234
23.8	-0.101611
23.8167	-0.092317
23.8333	-0.08122
23.85	-0.070303
23.8667	-0.064646
23.8833	-0.056669
23.9	-0.048722
23.9167	-0.045094
23.9333	-0.041615
23.95	-0.037546
23.9667	-0.031027
23.9833	-0.028748
24	-0.024529
24.0167	-0.02188
24.0333	-0.01936
24.05	-0.017041
24.0667	-0.014782
24.0833	-0.013322
24.1	-0.012013
24.1167	-0.010864
24.1333	-0.009766
24.15	-0.009018
24.1667	-0.00847
24.1833	-0.007262
24.2	-0.006565
24.2167	-0.005688
24.2333	-0.004904
24.25	-0.004189
24.2667	-0.003525
24.2833	-0.00304
24.3	-0.002746
24.3167	-0.002274
24.3333	-0.001934
24.35	-0.001595
24.3667	-0.001496
24.3833	-0.001496
24.4	-0.001337
24.4167	-0.001271
24.4333	-0.001117
24.45	-0.001004
24.4667	-0.000811
24.4833	-0.000587
24.5	-0.000534
24.5167	-0.000343
24.5333	-0.000323
24.55	-0.000193
24.5667	-9.4e-05
24.5833	-0.000174
24.6	-0.000105
24.6167	-2.5e-05
24.6333	-9.4e-05
24.65	-0.000154
24.6667	-7.4e-05
24.6833	1.6e-05
24.7	9.6e-05
24.7167	0.000289
24.7333	0.000425
24.75	0.00046
24.7667	0.000456
24.7833	0.000631
24.8	0.000757
24.8167	0.000876
24.8333	0.000961
24.85	0.000986
24.8667	0.00076
24.8833	0.000495
24.9	0.00033
24.9167	0.000239
24.9333	0.000245
24.95	0.00034
24.9667	0.000516
24.9833	0.000441
25	0.000196
25.0167	1.7e-05
25.0333	-7e-06
25.05	-6.1e-05
25.0667	-0.000105
25.0833	-0.000339
25.1	-0.000133
25.1167	8.7e-05
25.1333	7.3e-05
25.15	0.000109
25.1667	-2.5e-05
25.1833	1e-06
25.2	0.000137
25.2167	0.000218
25.2333	0.000403
25.25	0.000459
25.2667	0.000394
25.2833	0.000369
25.3	0.000395
25.3167	0.000374
25.3333	0.000428
25.35	0.000421
25.3667	0.000475
25.3833	0.000468
25.4	0.000482
25.4167	0.000318
25.4333	0.000147
25.45	0.000256
25.4667	0.000305
25.4833	0.000194
25.5	3e-06
25.5167	-0.000137
25.5333	-0.000137
25.55	-9.6e-05
25.5667	-0.000186
25.5833	-0.000215
25.6	-0.000214
25.6167	-0.000295
25.6333	-0.000157
25.65	-0.000138
25.6667	-0.00023
25.6833	-0.000292
25.7	-0.000313
25.7167	-0.000397
25.7333	-0.000485
25.75	-0.000472
25.7667	-0.000589
25.7833	-0.000786
25.8	-0.000703
25.8167	-0.000594
25.8333	-0.000388
25.85	-0.000273
25.8667	-0.000197
25.8833	-8.2e-05
25.9	-0.000156
25.9167	-0.000254
25.9333	-0.000146
25.95	-5.8e-05
25.9667	0.00012
25.9833	0.000668
26	0.001056
26.0167	0.000911
26.0333	6.2e-05
26.05	-0.006057
26.0667	-0.021676
26.0833	-0.125155
26.1	-0.246204
26.1167	-0.286056
26.1333	-0.311892
26.15	-0.316488
26.1667	-0.291724
26.1833	-0.245409
26.2	-0.186595
26.2167	-0.135933
26.2333	-0.100835
26.25	-0.074657
26.2667	-0.059849
26.2833	-0.051611
26.3	-0.046584
26.3167	-0.042858
26.3333	-0.040066
26.35	-0.037663
26.3667	-0.035011
26.3833	-0.032119
26.4	-0.029417
26.4167	-0.026396
26.4333	-0.0234
26.45	-0.021073
26.4667	-0.019606
26.4833	-0.017489
26.5	-0.015242
26.5167	-0.013297
26.5333	-0.011705
26.55	-0.010593
26.5667	-0.010201
26.5833	-0.009509
26.6	-0.008747
26.6167	-0.007937
26.6333	-0.007299
26.65	-0.006672
26.6667	-0.005974
26.6833	-0.005086
26.7	-0.004309
26.7167	-0.003813
26.7333	-0.003389
26.75	-0.002976
26.7667	-0.002582
26.7833	-0.002058
26.8	-0.001435
26.8167	-0.001032
26.8333	-0.000752
26.85	-0.000481
26.8667	-0.00023
26.8833	3.1e-05
26.9	0.000222
26.9167	0.000382
26.9333	0.000524
26.95	0.000805
26.9667	0.000716
26.9833	0.000607
27	0.000499
27.0167	0.000411
27.0333	0.000325
27.05	0.00032
27.0667	0.000324
27.0833	0.000229
27.1	0.000163
27.1167	0.000199
27.1333	0.000198
27.15	0.000217
27.1667	0.000156
27.1833	0.000195
27.2	0.000134
27.2167	0.000105
27.2333	3.8e-05
27.25	-0.000118
27.2667	-0.000294
27.2833	-0.00041
27.3	-0.000296
27.3167	-0.000231
27.3333	-0.000232
27.35	-0.000183
27.3667	-2.4e-05
27.3833	-9.5e-05
27.4	-0.000217
27.4167	-0.000146
27.4333	4.9e-05
27.45	0.000134
27.4667	8.9e-05
27.4833	9.4e-05
27.5	8.9e-05
27.5167	-5.4e-05
27.5333	-5.1e-05
27.55	7.1e-05
27.5667	0.000433
27.5833	0.000575
27.6	0.000508
27.6167	0.000332
27.6333	0.000482
27.65	0.000653
27.6667	0.000673
27.6833	0.000623
27.7	0.000664
27.7167	0.000776
27.7333	0.000663
27.75	0.000471
27.7667	5.8e-05
27.7833	-0.000294
27.8	-0.000407
27.8167	-0.000408
27.8333	-0.000256
27.85	-8.4e-05
27.8667	-0.000112
27.8833	2e-05
27.9	-0.000107
27.9167	-0.000155
27.9333	-0.00037
27.95	-0.000545
27.9667	-0.00073
27.9833	-0.000516
28	-0.000461
28.0167	-0.000406
28.0333	-0.00051
28.05	-0.000654
28.0667	-0.000327
28.0833	-0.000131
28.1	7.5e-05
28.1167	0.000321
28.1333	0.000419
28.15	0.000357
28.1667	0.000125
28.1833	-0.000107
28.2	2e-05
28.2167	2.9e-05
28.2333	-0.000331
28.25	-0.000441
28.2667	-0.000741
28.2833	-0.000822
28.3	-0.000752
28.3167	-0.000331
28.3333	0.000152
28.35	0.000505
28.3667	0.000818
28.3833	0.000711
28.4	0.000464
28.4167	0.000528
28.4333	0.001085
28.45	0.001862
28.4667	0.002709
28.4833	0.003936
28.5	0.003943
28.5167	0.004301
28.5333	-0.000469
28.55	-0.002429
28.5667	-0.014139
28.5833	-0.04893
28.6	-0.10899
28.6167	-0.17685
28.6333	-0.22733
28.65	-0.240341
28.6667	-0.211621
28.6833	-0.154712
28.7	-0.096662
28.7167	-0.048533
28.7333	-0.019597
28.75	-0.009971
28.7667	-0.005145
28.7833	-0.006219
28.8	-0.008483
28.8167	-0.010078
28.8333	-0.009828
28.85	-0.009069
28.8667	-0.009789
28.8833	-0.010199
28.9	-0.00942
28.9167	-0.009012
28.9333	-0.008672
28.95	-0.008242
28.9667	-0.007742
28.9833	-0.007312
29	-0.006952
29.0167	-0.006294
29.0333	-0.005627
29.05	-0.00496
29.0667	-0.004522
29.0833	-0.004305
29.1	-0.004047
29.1167	-0.003473
29.1333	-0.002971
29.15	-0.00247
29.1667	-0.002488
29.1833	-0.002306
29.2	-0.001794
29.2167	-0.001495
29.2333	-0.001368
29.25	-0.001171
29.2667	-0.000694
29.2833	-0.000457
29.3	-0.00044
29.3167	-0.000485
29.3333	-0.000167
29.35	-0.000218
29.3667	-0.00017
29.3833	-0.000222
29.4	-0.000104
29.4167	0.000334
29.4333	0.000512
29.45	0.000419
29.4667	0.000416
29.4833	0.000613
29.5	0.000691
29.5167	0.000649
29.5333	0.000693
29.55	0.000816
29.5667	0.00102
29.5833	0.001103
29.6	0.001016
29.6167	0.001142
29.6333	0.001216
29.65	0.001321
29.6667	0.001415
29.6833	0.00153
29.7	0.001574
29.7167	0.001421
29.7333	0.001167
29.75	0.001073
29.7667	0.001099
29.7833	0.000995
29.8	0.000721
29.8167	0.000479
29.8333	0.000193
29.85	9.7e-05
29.8667	1.1e-05
29.8833	-0.000155
29.9	-0.000241
29.9167	-0.000486
29.9333	-0.00072
29.95	-0.000793
29.9667	-0.000907
29.9833	-0.00114
30	-0.001404
30.0167	-0.001427
30.0333	-0.001432
30.05	-0.001317
30.0667	-0.001222
30.0833	-0.001117
30.1	-0.000902
30.1167	-0.000497
30.1333	-0.000473
30.15	-0.000369
30.1667	-0.000176
30.1833	-0.000282
30.2	-0.000168
30.2167	0.000166
30.2333	0.000131
30.25	0.000406
30.2667	0.000421
30.2833	0.000546
30.3	0.000361
30.3167	0.000306
30.3333	0.000475
30.35	0.000634
30.3667	0.000482
30.3833	0.000241
30.4	0.00027
30.4167	0.000219
30.4333	0.000373
30.45	0.000467
30.4667	0.00052
30.4833	0.000664
30.5	0.000608
30.5167	0.000352
30.5333	0.00035
30.55	0.000309
30.5667	0.000237
30.5833	0.000276
30.6	0.000354
30.6167	0.000393
30.6333	0.000244
30.65	-7.5e-05
30.6667	6.7e-05
30.6833	0.000198
30.7	0.000149
30.7167	-1.9e-05
30.7333	-3.8e-05
30.75	-0.000176
30.7667	-0.000344
30.7833	-0.000452
30.8	-0.000251
30.8167	-1.9e-05
30.8333	1e-05
30.85	-0.00011
30.8667	-0.00046
30.8833	-0.000541
30.9	-0.000691
30.9167	-0.000642
30.9333	-0.000366
30.95	-0.00045
30.9667	-0.000514
30.9833	-0.001068
31	-0.002363
31.0167	-0.004507
31.0333	-0.006785
31.05	-0.009003
31.0667	-0.010521
31.0833	-0.035369
31.1	-0.090727
31.1167	-0.159596
31.1333	-0.206178
31.15	-0.216609
31.1667	-0.185501
31.1833	-0.125763
31.2	-0.064885
31.2167	-0.013327
31.2333	0.015978
31.25	0.026852
31.2667	0.027227
31.2833	0.026361
31.3	0.016226
31.3167	0.00519
31.3333	0.004151
31.35	0.001932
31.3667	0.001054
31.3833	-2.5e-05
31.4	-9.4e-05
31.4167	-5.3e-05
31.4333	-0.000145
31.45	-0.000207
31.4667	1.1e-05
31.4833	-0.000261
31.5	-0.000133
31.5167	-6.5e-05
31.5333	-0.00013
31.55	-0.000265
31.5667	-0.00021
31.5833	-0.000245
31.6	-0.00026
31.6167	-0.000445
31.6333	-0.000531
31.65	-0.000538
31.6667	-0.000675
31.6833	-0.000642
31.7	-0.000798
31.7167	-0.000505
31.7333	-0.000381
31.75	-8.7e-05
31.7667	3.7e-05
31.7833	0.0002
31.8	0.000194
31.8167	-2.2e-05
31.8333	-9.4e-05
31.85	-0.000136
31.8667	8.2e-05
31.8833	0.000431
31.9	0.000729
31.9167	0.001107
31.9333	0.001233
31.95	0.001108
31.9667	0.001044
31.9833	0.00109
32	0.001096
32.0167	0.001162
32.0333	0.000876
32.05	0.00078
32.0667	0.000625
32.0833	0.000269
32.1	6.3e-05
32.1167	7.7e-05
32.1333	0.000268
32.15	1.8e-05
32.1667	-0.000251
32.1833	-0.000331
32.2	-0.00036
32.2167	-0.00047
32.2333	-0.000416
32.25	-0.000212
32.2667	-0.000178
32.2833	-0.000274
32.3	-0.000491
32.3167	-0.000767
32.3333	-0.000772
32.35	-0.000576
32.3667	-0.000461
32.3833	-0.000466
32.4	-0.000281
32.4167	-0.000106
32.4333	2.1e-05
32.45	-0.000253
32.4667	-0.000107
32.4833	9.9e-05
32.5	8.6e-05
32.5167	0.000392
32.5333	0.00047
32.55	0.000188
32.5667	-4e-06
32.5833	5.4e-05
32.6	-0.000138
32.6167	-7e-05
32.6333	2.9e-05
32.65	0.000189
32.6667	-1e-06
32.6833	-0.000311
32.7	-0.000162
32.7167	0.000108
32.7333	0.00027
32.75	0.000272
32.7667	5.3e-05
32.7833	-0.000305
32.8	-0.000183
32.8167	-5.2e-05
32.8333	0.000372
32.85	0.000776
32.8667	0.000679
32.8833	0.000453
32.9	0.000397
32.9167	0.00043
32.9333	0.000445
32.95	0.00063
32.9667	0.000575
32.9833	0.00064
33	0.000624
33.0167	0.000449
33.0333	0.000223
33.05	-7.4e-05
33.0667	-0.00018
33.0833	-0.000216
33.1	-0.000383
33.1167	-0.000619
33.1333	-0.00066
33.15	-0.000681
33.1667	-0.000702
33.1833	-0.000733
33.2	-0.000925
33.2167	-0.001196
33.2333	-0.001413
33.25	-0.00107
33.2667	-0.000678
33.2833	-0.000515
33.3	-0.000432
33.3167	-0.0002
33.3333	0.000168
33.35	0.000195
33.3667	0.000413
33.3833	0.00036
[truncated: 909 more rows]

## Sheet: G13D_KRAS4b(vs)RAF1-RBD
DP_X	DP_Y	Baseline_X	Baseline_Y	Fit_X	Fit_Y	NDH_X	NDH_Y
0.083333	0.000214			0.024329	-6.70436	0.158987	-6.80343
0.1	-0.000845			0.158987	-6.69611	0.295065	-6.6112
0.116667	-0.000624			0.295065	-6.67614	0.432565	-6.6485
0.133333	-0.000273			0.432565	-6.64208	0.571485	-6.5368
0.15	-0.000382			0.571485	-6.57801	0.711826	-6.39415
0.166667	-0.00063			0.711826	-6.43685	0.853589	-6.05526
0.183333	-0.000679			0.853589	-6.04399	0.996772	-4.82712
0.2	-0.000618			0.996772	-4.77394	1.14138	-2.48442
0.216667	-0.000536			1.14138	-2.5591	1.2874	-1.39972
0.233333	-0.000665			1.2874	-1.37609	1.43485	-1.13415
0.25	-0.000643			1.43485	-1.01784	1.58371	-0.919598
0.266667	-0.000442			1.58371	-0.890019	1.734	-0.837351
0.283333	-0.000271			1.734	-0.832677	1.88571	-0.861081
0.3	-0.000108			1.88571	-0.802464	2.03884	-0.868859
0.316667	8.5e-05			2.03884	-0.784661	2.19339	-0.742841
0.333333	0.000458			2.19339	-0.773276	2.34936	-0.683589
0.35	0.000601			2.34936	-0.765523	2.50675	-0.683577
0.366667	0.000644			2.50675	-0.75997	2.66556	-0.67289
0.383333	0.000827			2.66556	-0.755822
0.4	0.000962
0.416667	0.000957
0.433333	0.000703
0.45	0.000408
0.466667	0.000334
0.483333	0.000439
0.5	0.000588
0.516667	0.000706
0.533333	0.000634
0.55	0.000753
0.566667	0.000671
0.583333	0.00051
0.6	0.000291
0.616667	9.2e-05
0.633333	-4.7e-05
0.65	-0.000175
0.666667	-0.000334
0.683333	-0.000433
0.7	-0.00059
0.716667	-0.000647
0.733333	-0.000824
0.75	-0.000711
0.766667	-0.000638
0.783333	-0.000185
0.8	-2e-05
0.816667	0.000105
0.833333	0.000169
0.85	0.000104
0.866667	-9.1e-05
0.883333	0.000244
0.9	0.00056
0.916667	0.000586
0.933333	0.001072
0.95	0.001928
0.966667	0.002425
0.983333	0.001291
1	0.000368
1.01667	0.000125
1.03333	-0.014177
1.05	-0.07039
1.06667	-0.129363
1.08333	-0.185356
1.1	-0.216899
1.11667	-0.210473
1.13333	-0.180557
1.15	-0.14907
1.16667	-0.118404
1.18333	-0.093867
1.2	-0.070373
1.21667	-0.055429
1.23333	-0.041855
1.25	-0.036741
1.26667	-0.031357
1.28333	-0.027373
1.3	-0.024493
1.31667	-0.021894
1.33333	-0.019704
1.35	-0.017815
1.36667	-0.016465
1.38333	-0.015395
1.4	-0.013901
1.41667	-0.012008
1.43333	-0.010484
1.45	-0.008921
1.46667	-0.007797
1.48333	-0.006873
1.5	-0.006007
1.51667	-0.005301
1.53333	-0.004686
1.55	-0.00435
1.56667	-0.003944
1.58333	-0.003439
1.6	-0.002922
1.61667	-0.002386
1.63333	-0.002059
1.65	-0.001843
1.66667	-0.001637
1.68333	-0.001201
1.7	-0.001075
1.71667	-0.001131
1.73333	-0.001266
1.75	-0.001402
1.76667	-0.001617
1.78333	-0.001482
1.8	-0.001409
1.81667	-0.001708
1.83333	-0.002126
1.85	-0.002175
1.86667	-0.002384
1.88333	-0.002552
1.9	-0.002504
1.91667	-0.002767
1.93333	-0.003231
1.95	-0.003385
1.96667	-0.003448
1.98333	-0.003582
2	-0.00383
2.01667	-0.00397
2.03333	-0.00414
2.05	-0.004491
2.06667	-0.004751
2.08333	-0.004761
2.1	-0.004538
2.11667	-0.004337
2.13333	-0.004065
2.15	-0.003784
2.16667	-0.003493
2.18333	-0.003262
2.2	-0.003238
2.21667	-0.003277
2.23333	-0.003066
2.25	-0.002745
2.26667	-0.002424
2.28333	-0.002123
2.3	-0.001789
2.31667	-0.001508
2.33333	-0.001217
2.35	-0.000736
2.36667	-0.000585
2.38333	-0.000504
2.4	-0.000678
2.41667	-0.000855
2.43333	-0.000691
2.45	-0.000488
2.46667	-0.000294
2.48333	-0.00015
2.5	3.1e-05
2.51667	-4.9e-05
2.53333	-0.000169
2.55	-8.9e-05
2.56667	-0.000289
2.58333	-0.000509
2.6	-0.000537
2.61667	-0.000486
2.63333	-0.000376
2.65	-0.000115
2.66667	0.000235
2.68333	0.000476
2.7	0.000812
2.71667	0.000808
2.73333	0.000383
2.75	0.000279
2.76667	0.000324
2.78333	0.00022
2.8	4.5e-05
2.81667	9.9e-05
2.83333	0.000224
2.85	0.000309
2.86667	0.000774
2.88333	0.001478
2.9	0.001936
2.91667	0.001873
2.93333	0.001661
2.95	0.001288
2.96667	0.001116
2.98333	0.001084
3	0.001425
3.01667	0.001568
3.03333	0.001591
3.05	0.001983
3.06667	0.001676
3.08333	0.001559
3.1	0.001276
3.11667	0.001254
3.13333	0.001212
3.15	0.00103
3.16667	0.000678
3.18333	-0.000104
3.2	-0.000403
3.21667	-0.000371
3.23333	-0.000579
3.25	-0.000588
3.26667	-0.000356
3.28333	-0.000174
3.3	-0.000141
3.31667	-0.000337
3.33333	-0.000333
3.35	-0.00051
3.36667	-0.000716
3.38333	-0.000872
3.4	-0.001268
3.41667	-0.001184
3.43333	-0.000939
3.45	-0.000505
3.46667	-0.001581
3.48333	-0.002687
3.5	-0.001082
3.51667	-0.003308
3.53333	-0.038724
3.55	-0.166799
3.56667	-0.390205
3.58333	-0.702161
3.6	-1.05257
3.61667	-1.34679
3.63333	-1.5126
3.65	-1.52239
3.66667	-1.39998
3.68333	-1.2072
3.7	-1.00279
3.71667	-0.813596
3.73333	-0.644552
3.75	-0.504277
3.76667	-0.399833
3.78333	-0.320969
3.8	-0.261695
3.81667	-0.221041
3.83333	-0.185367
3.85	-0.157733
3.86667	-0.131959
3.88333	-0.113265
3.9	-0.095681
3.91667	-0.079017
3.93333	-0.066193
3.95	-0.053339
3.96667	-0.049936
3.98333	-0.040612
4	-0.028588
4.01667	-0.021765
4.03333	-0.020492
4.05	-0.018198
4.06667	-0.015475
4.08333	-0.012922
4.1	-0.011029
4.11667	-0.010146
4.13333	-0.009013
4.15	-0.00818
4.16667	-0.007247
4.18333	-0.006364
4.2	-0.005232
4.21667	-0.004449
4.23333	-0.003687
4.25	-0.002714
4.26667	-0.002522
4.28333	-0.00202
4.3	-0.001478
4.31667	-0.001016
4.33333	-0.000865
4.35	-0.000813
4.36667	-0.000701
4.38333	-0.0005
4.4	-0.000258
4.41667	-0.000258
4.43333	-0.000327
4.45	-0.000456
4.46667	-0.000395
4.48333	-0.000114
4.5	0.000287
4.51667	0.000337
4.53333	0.000227
4.55	0.000147
4.56667	0.000297
4.58333	0.000527
4.6	0.000316
4.61667	-0.000165
4.63333	-7.5e-05
4.65	1.4e-05
4.66667	0.000123
4.68333	0.000122
4.7	-7e-05
4.71667	-0.000331
4.73333	-0.000183
4.75	0.000245
4.76667	0.000313
4.78333	0.000151
4.8	0.000148
4.81667	8.5e-05
4.83333	-6.8e-05
4.85	8.9e-05
4.86667	0.000326
4.88333	9.3e-05
4.9	-4.1e-05
4.91667	-0.000115
4.93333	-0.0001
4.95	-7.4e-05
4.96667	-0.000559
4.98333	-0.000443
5	-0.000259
5.01667	-8.5e-05
5.03333	0.000209
5.05	0.000343
5.06667	0.000307
5.08333	0.000111
5.1	0.000424
5.11667	0.000476
5.13333	0.000309
5.15	-7.9e-05
5.16667	-0.000377
5.18333	-0.000575
5.2	-0.000604
5.21667	-0.000513
5.23333	-0.000323
5.25	-0.000113
5.26667	0.000257
5.28333	0.000428
5.3	0.000367
5.31667	0.000475
5.33333	0.000393
5.35	0.000171
5.36667	-8e-05
5.38333	2.8e-05
5.4	-7.5e-05
5.41667	-0.000119
5.43333	-8.3e-05
5.45	-0.000137
5.46667	5.9e-05
5.48333	0.000155
5.5	0.000509
5.51667	0.000733
5.53333	0.000756
5.55	0.00066
5.56667	0.000563
5.58333	0.000377
5.6	0.000168
5.61667	8e-06
5.63333	-0.000191
5.65	-0.000351
5.66667	-0.000331
5.68333	-0.000561
5.7	-0.000903
5.71667	-0.001087
5.73333	-0.001131
5.75	-0.000925
5.76667	-0.000739
5.78333	-0.000393
5.8	-0.00022
5.81667	-0.000328
5.83333	-0.000506
5.85	-0.000425
5.86667	-0.000523
5.88333	-0.000331
5.9	-2.2e-05
5.91667	8.5e-05
5.93333	0.001233
5.95	0.002391
5.96667	0.002129
5.98333	0.000377
6	-0.000528
6.01667	-0.002383
6.03333	-0.022679
6.05	-0.122535
6.06667	-0.31953
6.08333	-0.610536
6.1	-0.953404
6.11667	-1.252
6.13333	-1.43601
6.15	-1.47973
6.16667	-1.39345
6.18333	-1.22547
6.2	-1.03409
6.21667	-0.853542
6.23333	-0.689034
6.25	-0.543187
6.26667	-0.426629
6.28333	-0.334721
6.3	-0.271186
6.31667	-0.224921
6.33333	-0.183147
6.35	-0.155352
6.36667	-0.129288
6.38333	-0.110634
6.4	-0.093741
6.41667	-0.08
6.43333	-0.069729
6.45	-0.058178
6.46667	-0.049107
6.48333	-0.037515
6.5	-0.030076
6.51667	-0.025298
6.53333	-0.02024
6.55	-0.016602
6.56667	-0.013574
6.58333	-0.011256
6.6	-0.00923
6.61667	-0.007856
6.63333	-0.006521
6.65	-0.005396
6.66667	-0.004161
6.68333	-0.002597
6.7	-0.001334
6.71667	-0.000572
6.73333	1e-05
6.75	0.000541
6.76667	0.001073
6.78333	0.001574
6.8	0.002024
6.81667	0.002413
6.83333	0.002701
6.85	0.00275
6.86667	0.002778
6.88333	0.002757
6.9	0.002714
6.91667	0.002669
6.93333	0.002375
6.95	0.00216
6.96667	0.002135
6.98333	0.002011
7	0.002155
7.01667	0.002237
7.03333	0.002219
7.05	0.002282
7.06667	0.002314
7.08333	0.002317
7.1	0.002077
7.11667	0.001787
7.13333	0.001526
7.15	0.001285
7.16667	0.000964
7.18333	0.000753
7.2	0.00065
7.21667	0.000694
7.23333	0.000939
7.25	0.001133
7.26667	0.001088
7.28333	0.000992
7.3	0.000853
7.31667	0.00087
7.33333	0.000516
7.35	0.000303
7.36667	0.00017
7.38333	8.7e-05
7.4	2.8e-05
7.41667	-2.7e-05
7.43333	-3.2e-05
7.45	-0.000197
7.46667	-0.000582
7.48333	-0.000946
7.5	-0.00104
7.51667	-0.0011
7.53333	-0.00131
7.55	-0.001641
7.56667	-0.001841
7.58333	-0.002002
7.6	-0.001942
7.61667	-0.001921
7.63333	-0.00214
7.65	-0.002449
7.66667	-0.002678
7.68333	-0.002557
7.7	-0.002546
7.71667	-0.002425
7.73333	-0.002343
7.75	-0.002271
7.76667	-0.001999
7.78333	-0.001707
7.8	-0.001253
7.81667	-0.000848
7.83333	-0.000582
7.85	-0.000236
7.86667	4.9e-05
7.88333	-1.5e-05
7.9	-1.6e-05
7.91667	-0.000152
7.93333	-0.000258
7.95	-0.000214
7.96667	1e-05
7.98333	3.4e-05
8	0.000224
8.01667	0.000221
8.03333	0.000358
8.05	0.000294
8.06667	0.000491
8.08333	0.000648
8.1	0.000524
8.11667	0.000439
8.13333	0.000413
8.15	0.000178
8.16667	-1.7e-05
8.18333	0.000137
8.2	0.000103
8.21667	0.000229
8.23333	0.000456
8.25	0.000793
8.26667	0.001029
8.28333	0.001156
8.3	0.001205
8.31667	0.001388
8.33333	0.00157
8.35	0.001642
8.36667	0.001684
8.38333	0.001507
8.4	0.001483
8.41667	0.001783
8.43333	0.001853
8.45	0.002273
8.46667	0.002003
8.48333	0.001413
8.5	0.000738
8.51667	0.002666
8.53333	-0.009626
8.55	-0.089278
8.56667	-0.250709
8.58333	-0.506451
8.6	-0.825969
8.61667	-1.13671
8.63333	-1.34817
8.65	-1.42842
8.66667	-1.38321
8.68333	-1.25005
8.7	-1.08327
8.71667	-0.919177
8.73333	-0.762413
8.75	-0.61285
8.76667	-0.484187
8.78333	-0.381404
8.8	-0.305057
8.81667	-0.246157
8.83333	-0.201807
8.85	-0.170857
8.86667	-0.144617
8.88333	-0.121517
8.9	-0.102674
8.91667	-0.087648
8.93333	-0.073882
8.95	-0.061135
8.96667	-0.045679
8.98333	-0.038863
9	-0.033714
9.01667	-0.028512
9.03333	-0.02518
9.05	-0.022577
9.06667	-0.020055
9.08333	-0.018013
9.1	-0.016248
9.11667	-0.014291
9.13333	-0.012853
9.15	-0.011636
9.16667	-0.009868
9.18333	-0.008331
9.2	-0.006871
9.21667	-0.005639
9.23333	-0.005236
9.25	-0.004944
9.26667	-0.004341
9.28333	-0.003529
9.3	-0.002964
9.31667	-0.002747
9.33333	-0.002271
9.35	-0.001824
9.36667	-0.001867
9.38333	-0.00208
9.4	-0.002191
9.41667	-0.00235
9.43333	-0.002179
9.45	-0.002168
9.46667	-0.001988
9.48333	-0.001747
9.5	-0.001744
9.51667	-0.00172
9.53333	-0.001475
9.55	-0.001201
9.56667	-0.001006
9.58333	-0.000832
9.6	-0.000706
9.61667	-0.000609
9.63333	-0.000541
9.65	-0.000274
9.66667	-5.6e-05
9.68333	0.000281
9.7	0.0005
9.71667	0.00075
9.73333	0.00077
9.75	0.00065
9.76667	0.00044
9.78333	0.00047
9.8	0.000391
9.81667	0.000213
9.83333	0.000185
9.85	0.000167
9.86667	0.000139
9.88333	0.000341
9.9	0.000433
9.91667	0.000356
9.93333	0.000278
9.95	4.1e-05
9.96667	-0.000126
9.98333	-0.000253
10	-0.000301
10.0167	-0.000439
10.0333	-0.000437
10.05	-0.000375
10.0667	-0.000393
10.0833	-0.000381
10.1	-0.00038
10.1167	-0.00037
10.1333	-0.000369
10.15	-0.000419
10.1667	-0.000499
10.1833	-0.000479
10.2	-0.00047
10.2167	-0.000652
10.2333	-0.000715
10.25	-0.000747
10.2667	-0.00068
10.2833	-0.000502
10.3	-0.000475
10.3167	-0.00053
10.3333	-0.000485
10.35	-0.00059
10.3667	-0.000795
10.3833	-0.00096
10.4	-0.000885
10.4167	-0.000662
10.4333	-0.000319
10.45	-0.000105
10.4667	0.000248
10.4833	0.000752
10.5	0.001155
10.5167	0.001258
10.5333	0.001242
10.55	0.001145
10.5667	0.000918
10.5833	0.000892
10.6	0.000985
10.6167	0.001119
10.6333	0.001403
10.65	0.001567
10.6667	0.00209
10.6833	0.002164
10.7	0.001788
10.7167	0.001711
10.7333	0.001615
10.75	0.001098
10.7667	0.000431
10.7833	-0.000505
10.8	-0.001173
10.8167	-0.001233
10.8333	-0.001293
10.85	-0.001512
10.8667	-0.001612
10.8833	-0.001442
10.9	-0.002204
10.9167	-0.002819
10.9333	-0.003005
10.95	-0.00304
10.9667	-0.001375
10.9833	0.000339
11	-0.000888
11.0167	-0.002909
11.0333	-0.01538
11.05	-0.100181
11.0667	-0.255043
11.0833	-0.491104
11.1	-0.790166
11.1167	-1.06632
11.1333	-1.2539
11.15	-1.33271
11.1667	-1.30736
11.1833	-1.20678
11.2	-1.07488
11.2167	-0.938143
11.2333	-0.790322
11.25	-0.642792
11.2667	-0.510152
11.2833	-0.400502
11.3	-0.321502
11.3167	-0.260235
11.3333	-0.217288
11.35	-0.17684
11.3667	-0.148413
11.3833	-0.123406
11.4	-0.105329
11.4167	-0.087934
11.4333	-0.077759
11.45	-0.066043
11.4667	-0.053958
11.4833	-0.045303
11.5	-0.038818
11.5167	-0.033554
11.5333	-0.02857
11.55	-0.024996
11.5667	-0.022042
11.5833	-0.019928
11.6	-0.017813
11.6167	-0.01552
11.6333	-0.013206
11.65	-0.011402
11.6667	-0.008848
11.6833	-0.006624
11.7	-0.00528
11.7167	-0.003665
11.7333	-0.002391
11.75	-0.001586
11.7667	-0.000831
11.7833	-0.000767
11.8	-0.000352
11.8167	0.000724
11.8333	0.000941
11.85	0.000847
11.8667	0.000873
11.8833	0.001119
11.9	0.001206
11.9167	0.001185
11.9333	0.001054
11.95	0.000883
11.9667	0.000711
11.9833	0.00069
12	0.00062
12.0167	0.000332
12.0333	0.000534
12.05	0.000436
12.0667	0.000389
12.0833	0.000391
12.1	0.000484
12.1167	0.000631
12.1333	0.000747
12.15	0.001104
12.1667	0.00123
12.1833	0.001127
12.2	0.001154
12.2167	0.000995
12.2333	0.000766
12.25	0.000487
12.2667	0.000238
12.2833	0.000229
12.3	0.000291
12.3167	0.000336
12.3333	0.000111
12.35	-0.000375
12.3667	-0.00057
12.3833	-0.000585
12.4	-0.00072
12.4167	-0.000733
12.4333	-0.000846
12.45	-0.000929
12.4667	-0.001062
12.4833	-0.001135
12.5	-0.001037
12.5167	-0.001008
12.5333	-0.000939
12.55	-0.00067
12.5667	-0.0003
12.5833	-1.1e-05
12.6	0.000459
12.6167	0.00042
12.6333	0.000412
12.65	0.000364
12.6667	0.000406
12.6833	0.000708
12.7	0.000741
12.7167	0.000766
12.7333	0.000821
12.75	0.001026
12.7667	0.001132
12.7833	0.001327
12.8	0.001673
12.8167	0.001591
12.8333	0.00156
12.85	0.001438
12.8667	0.001166
12.8833	0.000715
12.9	0.000383
12.9167	0.000223
12.9333	-0.000138
12.95	-0.000228
12.9667	-0.000248
12.9833	-0.000119
13	1.1e-05
13.0167	2.9e-05
13.0333	1.7e-05
13.05	-2.5e-05
13.0667	-0.000117
13.0833	-0.000309
13.1	-0.000471
13.1167	-0.000657
13.1333	-0.000793
13.15	-0.000809
13.1667	-0.000975
13.1833	-0.000961
13.2	-0.000808
13.2167	-0.00059
13.2333	-0.000572
13.25	-0.000545
13.2667	-0.000517
13.2833	-0.000449
13.3	-0.000392
13.3167	-0.000481
13.3333	-0.000601
13.35	-0.0007
13.3667	-0.000689
13.3833	-0.000758
13.4	-0.000729
13.4167	-0.000556
13.4333	-0.000293
13.45	-0.00018
13.4667	0.000184
13.4833	0.000347
13.5	-5.1e-05
13.5167	0.002445
13.5333	-0.006539
13.55	-0.069623
13.5667	-0.197068
13.5833	-0.399962
13.6	-0.657217
13.6167	-0.912048
13.6333	-1.09411
13.65	-1.18714
13.6667	-1.19953
13.6833	-1.14652
13.7	-1.06629
13.7167	-0.96639
13.7333	-0.852488
13.75	-0.718655
13.7667	-0.585942
13.7833	-0.470329
13.8	-0.379227
13.8167	-0.307251
13.8333	-0.250454
13.85	-0.209137
13.8667	-0.17378
13.8833	-0.144093
13.9	-0.122877
13.9167	-0.105176
13.9333	-0.088104
13.95	-0.074053
13.9667	-0.064472
13.9833	-0.05594
14	-0.04613
14.0167	-0.039643
14.0333	-0.035367
14.05	-0.030571
14.0667	-0.023124
14.0833	-0.019648
14.1	-0.017782
14.1167	-0.01587
14.1333	-0.014569
14.15	-0.013357
14.1667	-0.012065
14.1833	-0.010663
14.2	-0.009422
14.2167	-0.008434
14.2333	-0.007107
14.25	-0.005989
14.2667	-0.004981
14.2833	-0.003894
14.3	-0.002886
14.3167	-0.001972
14.3333	-0.001209
14.35	-0.000475
14.3667	0.000239
14.3833	0.000873
14.4	0.001547
14.4167	0.001798
14.4333	0.002108
14.45	0.002279
14.4667	0.00217
14.4833	0.001961
14.5	0.001851
14.5167	0.001879
14.5333	0.002017
14.55	0.002165
14.5667	0.002033
14.5833	0.001761
14.6	0.001509
14.6167	0.001154
14.6333	0.00071
14.65	0.000305
14.6667	-0.000209
14.6833	-0.000313
14.7	-0.000428
14.7167	-0.000454
14.7333	-0.000611
14.75	-0.000607
14.7667	-0.000683
14.7833	-0.000659
14.8	-0.000406
14.8167	-0.000264
14.8333	-7.1e-05
14.85	-9e-06
14.8667	-9.7e-05
14.8833	-3.5e-05
14.9	0.000158
14.9167	0.000439
14.9333	0.000491
14.95	0.000522
14.9667	0.000353
14.9833	4.5e-05
15	-5.4e-05
15.0167	-0.000263
15.0333	-0.000492
15.05	-0.000461
15.0667	-0.00039
15.0833	-0.000559
15.1	-0.000738
15.1167	-0.000757
15.1333	-0.000386
15.15	-0.000215
15.1667	-8.4e-05
15.1833	-3.4e-05
15.2	7e-06
15.2167	-4.1e-05
15.2333	1.1e-05
15.25	1.3e-05
15.2667	7.5e-05
15.2833	6.7e-05
15.3	0.0002
15.3167	0.000714
15.3333	0.000998
15.35	0.001092
15.3667	0.001146
15.3833	0.0012
15.4	0.001295
15.4167	0.001291
15.4333	0.001078
15.45	0.000665
15.4667	0.000592
15.4833	0.000599
15.5	0.000316
15.5167	-0.000106
15.5333	-0.000397
15.55	-0.000538
15.5667	-0.000939
15.5833	-0.001341
15.6	-0.001522
15.6167	-0.001382
15.6333	-0.001252
15.65	-0.001243
15.6667	-0.001373
15.6833	-0.001093
15.7	-0.000684
15.7167	-0.000642
15.7333	-0.000711
15.75	-0.00048
15.7667	-0.000309
15.7833	-0.000108
15.8	-2.7e-05
15.8167	4.7e-05
15.8333	9.1e-05
15.85	0.000235
15.8667	0.000459
15.8833	0.001074
15.9	0.001298
15.9167	0.001376
15.9333	0.001205
15.95	0.000713
15.9667	0.000662
15.9833	0.00013
16	-2.1e-05
16.0167	0.002583
16.0333	0.000187
16.05	-0.04002
16.0667	-0.138016
16.0833	-0.288802
16.1	-0.491798
16.1167	-0.706519
16.1333	-0.872559
16.15	-0.96848
16.1667	-1.0082
16.1833	-1.00887
16.2	-0.982702
16.2167	-0.934606
16.2333	-0.866961
16.25	-0.769116
16.2667	-0.65035
16.2833	-0.535845
16.3	-0.435459
16.3167	-0.357218
16.3333	-0.294766
16.35	-0.242264
16.3667	-0.200912
16.3833	-0.164971
16.4	-0.136699
16.4167	-0.117001
16.4333	-0.100482
16.45	-0.086404
16.4667	-0.077845
16.4833	-0.071427
16.5	-0.059878
16.5167	-0.051573
16.5333	-0.045977
16.55	-0.038881
16.5667	-0.033446
16.5833	-0.02952
16.6	-0.026425
16.6167	-0.023212
16.6333	-0.021019
16.65	-0.018816
16.6667	-0.015972
16.6833	-0.014679
16.7	-0.013476
16.7167	-0.012726
16.7333	-0.011975
16.75	-0.010634
16.7667	-0.009643
16.7833	-0.008542
16.8	-0.007931
16.8167	-0.007752
16.8333	-0.007393
16.85	-0.006964
16.8667	-0.006484
16.8833	-0.005965
16.9	-0.005446
16.9167	-0.004819
16.9333	-0.004241
16.95	-0.003783
16.9667	-0.003635
16.9833	-0.003227
17	-0.00273
17.0167	-0.002363
17.0333	-0.001967
17.05	-0.00174
17.0667	-0.001563
17.0833	-0.001306
17.1	-0.000979
17.1167	-0.000654
17.1333	-0.000158
17.15	0.000289
17.1667	0.000565
17.1833	0.000571
17.2	0.000367
17.2167	7.2e-05
17.2333	-3.2e-05
17.25	-0.000236
17.2667	-0.00025
17.2833	-0.000204
17.3	1.2e-05
17.3167	8.7e-05
17.3333	-0.000127
17.35	-0.000141
17.3667	-4.5e-05
17.3833	4.1e-05
17.4	0.000147
17.4167	0.000193
17.4333	0.000119
17.45	0.000126
17.4667	0.000142
17.4833	0.000409
17.5	0.000505
17.5167	0.000672
17.5333	0.000769
17.55	0.001086
17.5667	0.001123
17.5833	0.001191
17.6	0.001248
17.6167	0.001215
17.6333	0.000992
17.65	0.00081
17.6667	0.000997
17.6833	0.001105
17.7	0.001062
17.7167	0.001088
17.7333	0.001014
17.75	0.00079
17.7667	0.000696
17.7833	0.000742
17.8	0.000638
17.8167	0.000508
17.8333	0.00029
17.85	7.1e-05
17.8667	6.3e-05
17.8833	-3.6e-05
17.9	-0.000205
17.9167	-0.000342
17.9333	-0.000469
17.95	-0.000536
17.9667	-0.000523
17.9833	-0.000561
18	-0.000668
18.0167	-0.000757
18.0333	-0.000906
18.05	-0.001325
18.0667	-0.001474
18.0833	-0.001603
18.1	-0.001663
18.1167	-0.001746
18.1333	-0.001789
18.15	-0.001543
18.1667	-0.001097
18.1833	-0.000781
18.2	-0.000634
18.2167	-0.000433
18.2333	-0.000201
18.25	-4e-05
18.2667	0.000151
18.2833	0.000322
18.3	0.000473
18.3167	0.00027
18.3333	0.000136
18.35	-0.000158
18.3667	-9.2e-05
18.3833	0.000394
18.4	0.00091
18.4167	0.000742
18.4333	-0.000126
18.45	-0.000695
18.4667	-0.001454
18.4833	-0.002753
18.5	-0.003421
18.5167	-0.004814
18.5333	-0.003848
18.55	-0.034382
18.5667	-0.115466
18.5833	-0.235339
18.6	-0.383753
18.6167	-0.531401
18.6333	-0.63333
18.65	-0.695889
18.6667	-0.735028
18.6833	-0.752517
18.7	-0.749646
18.7167	-0.724759
18.7333	-0.682604
18.75	-0.607928
18.7667	-0.521512
18.7833	-0.436736
18.8	-0.363431
18.8167	-0.30253
18.8333	-0.254909
18.85	-0.215619
18.8667	-0.182179
18.8833	-0.153948
18.9	-0.126628
18.9167	-0.109703
18.9333	-0.091468
18.95	-0.078923
18.9667	-0.067718
18.9833	-0.058064
19	-0.049569
19.0167	-0.044009
19.0333	-0.03619
19.05	-0.032141
19.0667	-0.027812
19.0833	-0.023963
19.1	-0.020694
19.1167	-0.01829
19.1333	-0.016287
19.15	-0.014844
19.1667	-0.013761
19.1833	-0.013058
19.2	-0.011655
19.2167	-0.009927
19.2333	-0.00915
19.25	-0.008233
19.2667	-0.007386
19.2833	-0.006619
19.3	-0.006102
19.3167	-0.005849
19.3333	-0.005739
19.35	-0.005668
19.3667	-0.005707
19.3833	-0.005896
19.4	-0.005865
19.4167	-0.005869
19.4333	-0.005895
19.45	-0.00613
19.4667	-0.006176
19.4833	-0.006121
19.5	-0.006057
19.5167	-0.006207
19.5333	-0.006289
19.55	-0.006231
19.5667	-0.006353
19.5833	-0.006135
19.6	-0.005437
19.6167	-0.005274
19.6333	-0.005282
19.65	-0.004891
19.6667	-0.004319
19.6833	-0.003978
19.7	-0.003736
19.7167	-0.00327
19.7333	-0.003205
19.75	-0.00339
19.7667	-0.003566
19.7833	-0.003331
19.8	-0.003046
19.8167	-0.002907
19.8333	-0.002669
19.85	-0.002241
19.8667	-0.001943
19.8833	-0.001925
19.9	-0.002287
19.9167	-0.002505
19.9333	-0.002554
19.95	-0.002713
19.9667	-0.002172
19.9833	-0.001961
20	-0.0018
20.0167	-0.001775
20.0333	-0.001701
20.05	-0.001287
20.0667	-0.000904
20.0833	-0.00087
20.1	-0.001026
20.1167	-0.001028
20.1333	-0.000691
20.15	-0.000445
20.1667	-0.000358
20.1833	-0.000262
20.2	-0.000285
20.2167	-0.000254
20.2333	-0.000144
20.25	-0.000284
20.2667	-0.000324
20.2833	-0.000494
20.3	-0.000644
20.3167	-0.000798
20.3333	-0.000813
20.35	-0.000658
20.3667	-0.000404
20.3833	-0.000519
20.4	-0.000454
20.4167	-0.000732
20.4333	-0.000871
20.45	-0.00097
20.4667	-0.000999
20.4833	-0.000888
20.5	-0.000917
20.5167	-0.000556
20.5333	-0.000145
20.55	0.000385
20.5667	0.000566
20.5833	0.000556
20.6	0.000617
20.6167	0.000589
20.6333	0.000612
20.65	0.001025
20.6667	0.001218
20.6833	0.001232
20.7	0.001385
20.7167	0.001842
20.7333	0.00191
20.75	0.002238
20.7667	0.002217
20.7833	0.002015
20.8	0.001683
20.8167	0.001416
20.8333	0.0009
20.85	0.000484
20.8667	9.8e-05
20.8833	3.2e-05
20.9	0.000176
20.9167	-0.000347
20.9333	-0.001118
20.95	-0.001929
20.9667	-0.002321
20.9833	-0.002682
21	-0.004073
21.0167	-0.004292
21.0333	-0.0021
21.05	-0.015598
21.0667	-0.066695
21.0833	-0.143013
21.1	-0.235321
21.1167	-0.328616
21.1333	-0.38776
21.15	-0.417415
21.1667	-0.426609
21.1833	-0.419623
21.2	-0.395868
21.2167	-0.36824
21.2333	-0.330881
21.25	-0.289262
21.2667	-0.242624
21.2833	-0.204755
21.3	-0.174386
21.3167	-0.145805
21.3333	-0.123044
21.35	-0.102742
21.3667	-0.085491
21.3833	-0.075809
21.4	-0.065788
21.4167	-0.053795
21.4333	-0.043901
21.45	-0.039277
21.4667	-0.034483
21.4833	-0.030559
21.5	-0.026945
21.5167	-0.023639
21.5333	-0.020973
21.55	-0.019207
21.5667	-0.016741
21.5833	-0.014954
21.6	-0.013008
21.6167	-0.011291
21.6333	-0.009453
21.65	-0.007205
21.6667	-0.005296
21.6833	-0.003718
21.7	-0.00258
21.7167	-0.001751
21.7333	-0.001071
21.75	-0.000952
21.7667	-0.000802
21.7833	-0.000282
21.8	0.000438
21.8167	0.001208
21.8333	0.002089
21.85	0.00282
21.8667	0.003391
21.8833	0.003302
21.9	0.003183
21.9167	0.002885
21.9333	0.002627
21.95	0.002389
21.9667	0.002111
21.9833	0.001883
22	0.001626
22.0167	0.001578
22.0333	0.001621
22.05	0.002254
22.0667	0.002797
22.0833	0.003149
22.1	0.003522
22.1167	0.003785
22.1333	0.003589
22.15	0.003212
22.1667	0.003485
22.1833	0.004029
22.2	0.003612
22.2167	0.002845
22.2333	0.002579
22.25	0.002922
22.2667	0.003426
22.2833	0.003209
22.3	0.002113
22.3167	0.001816
22.3333	0.00246
22.35	0.002833
22.3667	0.002746
22.3833	0.00205
22.4	0.001473
22.4167	0.000966
22.4333	0.000659
22.45	0.000482
22.4667	0.000125
22.4833	0.000148
22.5	0.000461
22.5167	0.000693
22.5333	0.000176
22.55	-5.2e-05
22.5667	-0.00016
22.5833	-0.000228
22.6	-0.000565
22.6167	-0.000904
22.6333	-0.001212
22.65	-0.001521
22.6667	-0.00185
22.6833	-0.002019
22.7	-0.001967
22.7167	-0.001667
22.7333	-0.001417
22.75	-0.001317
22.7667	-0.001337
22.7833	-0.001287
22.8	-0.001347
22.8167	-0.001368
22.8333	-0.001229
22.85	-0.001031
22.8667	-0.000903
22.8833	-0.000704
22.9	-0.000526
22.9167	-0.000588
22.9333	-0.000641
22.95	-0.000565
22.9667	-0.000508
22.9833	-0.000381
23	-0.000224
23.0167	2.2e-05
23.0333	9.7e-05
23.05	-4.7e-05
23.0667	-0.000151
23.0833	-0.000186
23.1	-7e-05
23.1167	0.000145
23.1333	0.000541
23.15	0.001026
23.1667	0.001201
23.1833	0.001046
23.2	0.000952
23.2167	0.000877
23.2333	0.000722
23.25	0.000688
23.2667	0.000553
23.2833	0.000408
23.3	0.000374
23.3167	0.000189
23.3333	6.4e-05
23.35	-3.1e-05
23.3667	-5.7e-05
23.3833	-5.2e-05
23.4	-0.000207
23.4167	-0.000663
23.4333	-0.00103
23.45	-0.000936
23.4667	-0.000833
23.4833	-0.000319
23.5	-0.000116
23.5167	0.000646
23.5333	0.003288
23.55	-0.010461
23.5667	-0.0501
23.5833	-0.101978
23.6	-0.164517
23.6167	-0.231567
23.6333	-0.272677
23.65	-0.284988
23.6667	-0.279209
23.6833	-0.25238
23.7	-0.219741
23.7167	-0.189963
23.7333	-0.158446
23.75	-0.131459
23.7667	-0.108272
23.7833	-0.090346
23.8	-0.074509
23.8167	-0.065403
23.8333	-0.056349
23.85	-0.050595
23.8667	-0.040391
23.8833	-0.032187
23.9	-0.026873
23.9167	-0.02315
23.9333	-0.019168
23.95	-0.016367
23.9667	-0.014356
23.9833	-0.012074
24	-0.010543
24.0167	-0.008973
24.0333	-0.007245
24.05	-0.004977
24.0667	-0.003688
24.0833	-0.00311
24.1	-0.002741
24.1167	-0.001855
24.1333	-0.00106
24.15	-0.000634
24.1667	-0.000339
24.1833	6e-06
24.2	0.000431
24.2167	0.000704
24.2333	0.000506
24.25	0.000248
24.2667	9.9e-05
24.2833	0.000191
24.3	0.000153
24.3167	-0.000127
24.3333	-0.000169
24.35	-0.000381
24.3667	-0.000433
24.3833	-0.000475
24.4	-0.000597
24.4167	-0.000681
24.4333	-0.000786
24.45	-0.000872
24.4667	-0.000958
24.4833	-0.000864
24.5	-0.000769
24.5167	-0.000867
24.5333	-0.000756
24.55	-0.000696
24.5667	-0.000595
24.5833	-0.000455
24.6	-0.000384
24.6167	-0.000415
24.6333	-0.000388
24.65	-0.00026
24.6667	-0.000403
24.6833	-0.000525
24.7	-0.000448
24.7167	-0.000221
24.7333	-0.000145
24.75	-0.000129
24.7667	-0.000153
24.7833	-9.7e-05
24.8	-0.000101
24.8167	-3.5e-05
24.8333	0.000111
24.85	0.000198
24.8667	0.000184
24.8833	0.000351
24.9	0.000427
24.9167	0.000534
24.9333	0.000653
24.95	0.000761
24.9667	0.00058
24.9833	0.000548
25	0.000447
25.0167	0.000277
25.0333	0.000169
25.05	6.1e-05
25.0667	3.3e-05
25.0833	4.5e-05
25.1	0.000277
25.1167	0.000531
25.1333	0.000757
25.15	0.000833
25.1667	0.00081
25.1833	0.000796
25.2	0.000742
25.2167	0.00059
25.2333	0.000531
25.25	0.000531
25.2667	0.000632
25.2833	0.000633
25.3	0.000763
25.3167	0.000715
25.3333	0.00082
25.35	0.000824
25.3667	0.000838
25.3833	0.000943
25.4	0.001007
25.4167	0.001082
25.4333	0.000899
25.45	0.000505
25.4667	0.000151
25.4833	-0.000222
25.5	-0.000516
25.5167	-0.00078
25.5333	-0.000844
25.55	-0.000699
25.5667	-0.000603
25.5833	-0.000617
25.6	-0.000651
25.6167	-0.000837
25.6333	-0.001264
25.65	-0.001391
25.6667	-0.001318
25.6833	-0.001355
25.7	-0.001442
25.7167	-0.00144
25.7333	-0.001381
25.75	-0.001271
25.7667	-0.001112
25.7833	-0.000993
25.8	-0.000873
25.8167	-0.000595
25.8333	-0.000469
25.85	-0.000262
25.8667	-0.000155
25.8833	-0.000159
25.9	-4.2e-05
25.9167	0.000544
25.9333	0.000979
25.95	0.001564
25.9667	0.00173
25.9833	0.001535
26	0.00138
26.0167	0.002765
26.0333	0.005471
26.05	-0.010864
26.0667	-0.049138
26.0833	-0.097543
26.1	-0.155038
26.1167	-0.210822
26.1333	-0.238196
26.15	-0.246819
26.1667	-0.231923
26.1833	-0.199637
26.2	-0.1656
26.2167	-0.133083
26.2333	-0.102845
26.25	-0.078257
26.2667	-0.064849
26.2833	-0.052741
26.3	-0.046613
26.3167	-0.040824
26.3333	-0.036874
26.35	-0.032473
26.3667	-0.028042
26.3833	-0.024582
26.4	-0.022891
26.4167	-0.020709
26.4333	-0.018625
26.45	-0.016611
26.4667	-0.014628
26.4833	-0.011964
26.5	-0.01037
26.5167	-0.009484
26.5333	-0.008666
26.55	-0.007628
26.5667	-0.00736
26.5833	-0.006681
26.6	-0.006113
26.6167	-0.005543
26.6333	-0.00478
26.65	-0.004007
26.6667	-0.003474
26.6833	-0.003221
26.7	-0.002977
26.7167	-0.002822
26.7333	-0.002683
26.75	-0.002694
26.7667	-0.002665
26.7833	-0.002586
26.8	-0.002407
26.8167	-0.002246
26.8333	-0.00223
26.85	-0.002074
26.8667	-0.001839
26.8833	-0.001273
26.9	-0.000867
26.9167	-0.000709
26.9333	-0.000526
26.95	-0.000423
26.9667	-0.00015
26.9833	-6.6e-05
27	3.7e-05
27.0167	0.000363
27.0333	0.000484
27.05	0.000346
27.0667	0.000237
27.0833	0.000349
27.1	0.0006
27.1167	0.000814
27.1333	0.000795
27.15	0.000605
27.1667	0.000526
27.1833	0.000496
27.2	0.000357
27.2167	5e-05
27.2333	-0.000311
27.25	-0.000401
27.2667	-0.000442
27.2833	-0.000622
27.3	-0.000693
27.3167	-0.000841
27.3333	-0.000772
27.35	-0.000764
27.3667	-0.000615
27.3833	-0.000447
27.4	-0.000369
27.4167	-0.000467
27.4333	-0.000429
27.45	-0.000401
27.4667	-0.000183
27.4833	0.000165
27.5	0.000493
27.5167	0.000685
27.5333	0.000884
27.55	0.001293
27.5667	0.001742
27.5833	0.001951
27.6	0.00197
27.6167	0.002122
27.6333	0.002342
27.65	0.002463
27.6667	0.002513
27.6833	0.002643
27.7	0.002753
27.7167	0.002736
27.7333	0.002675
27.75	0.002604
27.7667	0.002453
27.7833	0.002202
27.8	0.002091
27.8167	0.001611
27.8333	0.001263
27.85	0.000905
27.8667	0.000507
27.8833	0.000169
27.9	0.000242
27.9167	-0.000128
27.9333	-0.00043
27.95	-0.000543
27.9667	-0.000586
27.9833	-0.000988
28	-0.001461
28.0167	-0.001697
28.0333	-0.001712
28.05	-0.001768
28.0667	-0.001823
28.0833	-0.002008
28.1	-0.002164
28.1167	-0.002144
28.1333	-0.002118
28.15	-0.002082
28.1667	-0.002156
28.1833	-0.00201
28.2	-0.002003
28.2167	-0.002163
28.2333	-0.002009
28.25	-0.001815
28.2667	-0.001821
28.2833	-0.001927
28.3	-0.001873
28.3167	-0.001885
28.3333	-0.001883
28.35	-0.001742
28.3667	-0.001481
28.3833	-0.00127
28.4	-0.000998
28.4167	-0.001102
28.4333	-0.000462
28.45	-0.000102
28.4667	-0.000332
28.4833	-0.000391
28.5	7.9e-05
28.5167	0.001294
28.5333	0.001456
28.55	-0.003832
28.5667	-0.03543
28.5833	-0.082498
28.6	-0.132736
28.6167	-0.187058
28.6333	-0.221211
28.65	-0.228274
28.6667	-0.209938
28.6833	-0.181931
28.7	-0.145424
28.7167	-0.114081
28.7333	-0.086046
28.75	-0.061762
28.7667	-0.048077
28.7833	-0.034103
28.8	-0.028579
28.8167	-0.025676
28.8333	-0.023321
28.85	-0.020216
28.8667	-0.016951
28.8833	-0.014546
28.9	-0.012281
28.9167	-0.010747
28.9333	-0.009428
28.95	-0.008259
28.9667	-0.007271
28.9833	-0.006402
29	-0.005163
29.0167	-0.004165
29.0333	-0.003379
29.05	-0.002594
29.0667	-0.002008
29.0833	-0.001712
29.1	-0.001727
29.1167	-0.001781
29.1333	-0.001896
29.15	-0.001931
29.1667	-0.001895
29.1833	-0.00182
29.2	-0.001615
29.2167	-0.001389
29.2333	-0.001351
29.25	-0.001363
29.2667	-0.001425
29.2833	-0.001487
29.3	-0.001489
29.3167	-0.001409
29.3333	-0.001376
29.35	-0.001092
29.3667	-0.000668
29.3833	-0.000264
29.4	2e-05
29.4167	0.000425
29.4333	0.000948
29.45	0.00134
29.4667	0.001863
29.4833	0.002366
29.5	0.002628
29.5167	0.002843
29.5333	0.002767
29.55	0.002521
29.5667	0.002626
29.5833	0.00282
29.6	0.002944
29.6167	0.002991
29.6333	0.003029
29.65	0.002776
29.6667	0.002624
29.6833	0.002432
29.7	0.00199
29.7167	0.00154
29.7333	0.00108
29.75	0.00047
29.7667	0.000149
29.7833	2.9e-05
29.8	-0.000221
29.8167	-0.000399
29.8333	-0.000381
29.85	-0.000502
29.8667	-0.000604
29.8833	-0.000745
29.9	-0.001136
29.9167	-0.001387
29.9333	-0.001233
29.95	-0.001189
29.9667	-0.001214
29.9833	-0.00128
30	-0.001286
30.0167	-0.001292
30.0333	-0.000994
30.05	-0.000606
30.0667	-0.000348
30.0833	0.00016
30.1	0.000287
30.1167	0.000275
30.1333	0.000266
30.15	2.7e-05
30.1667	-0.000242
30.1833	-0.000342
30.2	-0.000311
30.2167	-0.00019
30.2333	-0.000317
30.25	-0.000634
30.2667	-0.0007
30.2833	-0.000707
30.3	-0.000604
30.3167	-0.000611
30.3333	-0.000605
30.35	-0.00067
30.3667	-0.000824
30.3833	-0.000908
30.4	-0.001083
30.4167	-0.001077
30.4333	-0.000908
30.45	-0.000939
30.4667	-0.00081
30.4833	-0.000531
30.5	-0.000402
30.5167	-0.000323
30.5333	-9.9e-05
30.55	-0.000165
30.5667	2.9e-05
30.5833	0.000293
30.6	0.000308
30.6167	0.000243
30.6333	0.000424
30.65	0.000746
30.6667	0.000948
30.6833	0.00103
30.7	0.001381
30.7167	0.001594
30.7333	0.001636
30.75	0.001687
30.7667	0.001478
30.7833	0.001209
30.8	0.000981
30.8167	0.000923
30.8333	0.000874
30.85	0.000825
30.8667	0.000686
30.8833	0.000817
30.9	0.000828
30.9167	0.00085
30.9333	0.000509
30.95	0.000169
30.9667	-0.000582
30.9833	-0.001222
31	-0.000463
31.0167	-0.000583
31.0333	-0.000527
31.05	-0.003621
31.0667	-0.024924
31.0833	-0.063968
31.1	-0.112082
31.1167	-0.160976
31.1333	-0.197685
31.15	-0.213244
31.1667	-0.205463
31.1833	-0.179562
31.2	-0.147601
31.2167	-0.11625
31.2333	-0.088416
31.25	-0.066623
31.2667	-0.047119
31.2833	-0.035535
31.3	-0.030472
31.3167	-0.026138
31.3333	-0.022483
31.35	-0.020348
31.3667	-0.018084
31.3833	-0.015569
31.4	-0.013304
31.4167	-0.01157
31.4333	-0.009486
31.45	-0.007412
31.4667	-0.006319
31.4833	-0.005165
31.5	-0.004341
31.5167	-0.003208
31.5333	-0.002317
31.55	-0.001216
31.5667	-0.000135
31.5833	0.001095
31.6	0.002126
31.6167	0.002717
31.6333	0.002693
31.65	0.002709
31.6667	0.002845
31.6833	0.002961
31.7	0.003297
31.7167	0.003773
31.7333	0.003672
31.75	0.003351
31.7667	0.0032
31.7833	0.00279
31.8	0.002589
31.8167	0.002558
31.8333	0.002379
31.85	0.00221
31.8667	0.00232
31.8833	0.002151
31.9	0.001622
31.9167	0.000962
31.9333	0.000612
31.95	0.000543
31.9667	0.000513
31.9833	0.000383
32	0.000273
32.0167	0.000163
32.0333	0.000141
32.05	0.000259
32.0667	-3.3e-05
32.0833	-0.000295
32.1	-0.000618
32.1167	-0.00082
32.1333	-0.000866
32.15	-0.000873
32.1667	-0.000899
32.1833	-0.001056
32.2	-0.001282
32.2167	-0.001419
32.2333	-0.001361
32.25	-0.001342
32.2667	-0.001424
32.2833	-0.001336
32.3	-0.001098
32.3167	-0.00084
32.3333	-0.000766
32.35	-0.000773
32.3667	-0.0008
32.3833	-0.000837
32.4	-0.001083
32.4167	-0.00114
32.4333	-0.00104
32.45	-0.00083
32.4667	-0.00083
32.4833	-0.00084
32.5	-0.00087
32.5167	-0.00077
32.5333	-0.000749
32.55	-0.000819
32.5667	-0.000979
32.5833	-0.001239
32.6	-0.001399
32.6167	-0.000939
32.6333	-0.000705
32.65	-0.000351
32.6667	-0.000266
32.6833	-0.000172
32.7	0.000352
32.7167	0.001006
32.7333	0.00099
32.75	0.000893
32.7667	0.000857
32.7833	0.00079
32.8	0.000764
32.8167	0.000917
32.8333	0.001015
32.85	0.001152
32.8667	0.00138
32.8833	0.001667
32.9	0.001955
32.9167	0.001942
32.9333	0.001746
32.95	0.001661
32.9667	0.001455
32.9833	0.00109
33	0.000874
33.0167	0.001009
33.0333	0.001261
33.05	0.001354
33.0667	0.001487
33.0833	0.001409
33.1	0.001102
33.1167	0.001005
33.1333	0.000864
33.15	0.000725
33.1667	0.000765
33.1833	0.000515
33.2	0.000295
33.2167	0.000156
33.2333	-1.9e-05
33.25	-2.3e-05
33.2667	-7e-06
33.2833	-9.1e-05
33.3	-0.000215
33.3167	-0.000329
33.3333	-0.00042
33.35	-0.00072
33.3667	-0.001101
33.3833	-0.001331
[truncated: 909 more rows]

## Sheet: G13D_A130I_KRAS4b(vs)RAF1-RBD
DP_X	DP_Y	Baseline_X	Baseline_Y	Fit_X	Fit_Y	NDH_X	NDH_Y
0.083333	-0.003628			0.019342	-5.88829	0.126398	-5.78902
0.1	-0.003491			0.126398	-5.88485	0.234582	-5.80186
0.116667	-0.003535			0.234582	-5.87703	0.343897	-5.79489
0.133333	-0.003529			0.343897	-5.86522	0.454341	-5.87234
0.15	-0.003452			0.454341	-5.84696	0.565915	-5.84155
0.166667	-0.003056			0.565915	-5.81698	0.678618	-5.86555
0.183333	-0.002789			0.678618	-5.76248	0.792452	-5.74258
0.2	-0.002552			0.792452	-5.646	0.907414	-5.35732
0.216667	-0.002404			0.907414	-5.32763	1.02351	-4.1801
0.233333	-0.002307			1.02351	-4.23393	1.14073	-1.98571
0.25	-0.002109			1.14073	-1.96154	1.25908	-0.617425
0.266667	-0.001801			1.25908	-0.61528	1.37856	-0.260018
0.283333	-0.001864			1.37856	-0.22656	1.49917	-0.091591
0.3	-0.001792			1.49917	-0.095872	1.62091	-0.027307
0.316667	-0.00171			1.62091	-0.039208	1.74378	-0.054159
0.333333	-0.001429			1.74378	-0.009923	1.86778	-0.032936
0.35	-0.000977			1.86778	0.007153	1.99291	0.149092
0.366667	-0.000815			1.99291	0.018024	2.11917	0.006393
0.383333	-0.000774			2.11917	0.025427
0.4	-0.000624
0.416667	-0.000475
0.433333	-7.5e-05
0.45	0.000234
0.466667	0.000454
0.483333	0.000363
0.5	0.000324
0.516667	0.000396
0.533333	0.000587
0.55	0.000779
0.566667	0.00061
0.583333	0.000481
0.6	0.000388
0.616667	0.000596
0.633333	0.000983
0.65	0.001371
0.666667	0.001508
0.683333	0.001586
0.7	0.001622
0.716667	0.00168
0.733333	0.001887
0.75	0.001874
0.766667	0.002031
0.783333	0.002188
0.8	0.002487
0.816667	0.002687
0.833333	0.002906
0.85	0.003206
0.866667	0.003506
0.883333	0.004085
0.9	0.004278
0.916667	0.004032
0.933333	0.004035
0.95	0.004719
0.966667	0.005233
0.983333	0.004676
1	0.005592
1.01667	0.004609
1.03333	-0.002184
1.05	-0.032217
1.06667	-0.12816
1.08333	-0.186082
1.1	-0.190075
1.11667	-0.166667
1.13333	-0.131678
1.15	-0.098699
1.16667	-0.073601
1.18333	-0.048042
1.2	-0.030636
1.21667	-0.019608
1.23333	-0.01508
1.25	-0.011352
1.26667	-0.008604
1.28333	-0.007326
1.3	-0.005172
1.31667	-0.004867
1.33333	-0.009752
1.35	-0.016786
1.36667	-0.019321
1.38333	-0.017106
1.4	-0.014477
1.41667	-0.012407
1.43333	-0.010946
1.45	-0.009846
1.46667	-0.008585
1.48333	-0.007675
1.5	-0.006923
1.51667	-0.006299
1.53333	-0.005496
1.55	-0.004433
1.56667	-0.003309
1.58333	-0.002436
1.6	-0.001882
1.61667	-0.001978
1.63333	-0.002134
1.65	-0.002199
1.66667	-0.002255
1.68333	-0.00212
1.7	-0.002018
1.71667	-0.002335
1.73333	-0.002612
1.75	-0.003118
1.76667	-0.003525
1.78333	-0.003652
1.8	-0.003183
1.81667	-0.003143
1.83333	-0.002853
1.85	-0.002703
1.86667	-0.002493
1.88333	-0.002243
1.9	-0.002439
1.91667	-0.002754
1.93333	-0.0028
1.95	-0.002915
1.96667	-0.0032
1.98333	-0.003746
2	-0.003899
2.01667	-0.004012
2.03333	-0.004035
2.05	-0.004418
2.06667	-0.0047
2.08333	-0.005213
2.1	-0.005956
2.11667	-0.006848
2.13333	-0.007751
2.15	-0.007713
2.16667	-0.007845
2.18333	-0.008638
2.2	-0.008212
2.21667	-0.008086
2.23333	-0.00797
2.25	-0.007674
2.26667	-0.007368
2.28333	-0.006802
2.3	-0.00601
2.31667	-0.005398
2.33333	-0.004725
2.35	-0.004443
2.36667	-0.004211
2.38333	-0.003879
2.4	-0.003732
2.41667	-0.004046
2.43333	-0.00416
2.45	-0.004133
2.46667	-0.004527
2.48333	-0.004631
2.5	-0.004701
2.51667	-0.004893
2.53333	-0.004585
2.55	-0.004527
2.56667	-0.004358
2.58333	-0.00419
2.6	-0.00385
2.61667	-0.003592
2.63333	-0.003564
2.65	-0.003566
2.66667	-0.003308
2.68333	-0.00322
2.7	-0.003142
2.71667	-0.002786
2.73333	-0.00256
2.75	-0.002374
2.76667	-0.002508
2.78333	-0.002492
2.8	-0.002208
2.81667	-0.002216
2.83333	-0.002225
2.85	-0.002023
2.86667	-0.002001
2.88333	-0.002029
2.9	-0.002061
2.91667	-0.002315
2.93333	-0.002539
2.95	-0.002524
2.96667	-0.002128
2.98333	-0.001732
3	-0.00159
3.01667	-0.001491
3.03333	-0.001332
3.05	-0.000942
3.06667	-0.000383
3.08333	-8.4e-05
3.1	2.2e-05
3.11667	0.000205
3.13333	2.9e-05
3.15	-0.000188
3.16667	-0.000345
3.18333	-0.000232
3.2	-0.000431
3.21667	-0.000473
3.23333	-0.000486
3.25	-0.000668
3.26667	-0.00081
3.28333	-0.000812
3.3	-0.000376
3.31667	-7.3e-05
3.33333	-0.00015
3.35	-0.000257
3.36667	-0.000504
3.38333	-0.00055
3.4	-0.000408
3.41667	0.000102
3.43333	0.000432
3.45	0.000861
3.46667	0.001251
3.48333	0.000661
3.5	0.000631
3.51667	0.000629
3.53333	-0.000674
3.55	-0.042586
3.56667	-0.227689
3.58333	-0.522181
3.6	-0.835252
3.61667	-1.10854
3.63333	-1.23014
3.65	-1.15306
3.66667	-0.967567
3.68333	-0.75474
3.7	-0.565971
3.71667	-0.415115
3.73333	-0.304338
3.75	-0.217392
3.76667	-0.165535
3.78333	-0.128769
3.8	-0.104119
3.81667	-0.090091
3.83333	-0.077063
3.85	-0.070535
3.86667	-0.065188
3.88333	-0.05626
3.9	-0.050628
3.91667	-0.044688
3.93333	-0.039177
3.95	-0.034147
3.96667	-0.030237
3.98333	-0.026927
4	-0.024242
4.01667	-0.022018
4.03333	-0.020024
4.05	-0.018311
4.06667	-0.016617
4.08333	-0.014713
4.1	-0.013103
4.11667	-0.011565
4.13333	-0.010127
4.15	-0.008948
4.16667	-0.00794
4.18333	-0.006722
4.2	-0.005666
4.21667	-0.004942
4.23333	-0.004268
4.25	-0.003704
4.26667	-0.003309
4.28333	-0.002935
4.3	-0.002543
4.31667	-0.002162
4.33333	-0.001941
4.35	-0.001639
4.36667	-0.001598
4.38333	-0.001597
4.4	-0.001557
4.41667	-0.001258
4.43333	-0.000959
4.45	-0.000829
4.46667	-0.00083
4.48333	-0.00057
4.5	-0.000552
4.51667	-0.000803
4.53333	-0.000894
4.55	-0.000876
4.56667	-0.001137
4.58333	-0.001208
4.6	-0.001229
4.61667	-0.00123
4.63333	-0.001161
4.65	-0.001032
4.66667	-0.001103
4.68333	-0.000934
4.7	-0.000714
4.71667	-0.000663
4.73333	-0.000492
4.75	-0.000342
4.76667	-0.000291
4.78333	0
4.8	0.000312
4.81667	0.000196
4.83333	0.00022
4.85	0.000253
4.86667	0.000297
4.88333	0.000651
4.9	0.000958
4.91667	0.001346
4.93333	0.001634
4.95	0.001752
4.96667	0.00162
4.98333	0.001278
5	0.000979
5.01667	0.000893
5.03333	0.000986
5.05	0.001049
5.06667	0.000883
5.08333	0.000866
5.1	0.000623
5.11667	0.000392
5.13333	0.000541
5.15	0.00061
5.16667	0.000518
5.18333	0.000617
5.2	0.0006
5.21667	0.000514
5.23333	5.8e-05
5.25	-0.000208
5.26667	-0.000284
5.28333	-9.9e-05
5.3	0.000218
5.31667	0.000537
5.33333	0.000516
5.35	0.000335
5.36667	-1.6e-05
5.38333	-0.000136
5.4	-0.000254
5.41667	-0.000251
5.43333	-0.000507
5.45	-0.000854
5.46667	-0.00119
5.48333	-0.001227
5.5	-0.00116
5.51667	-0.001093
5.53333	-0.001095
5.55	-0.000888
5.56667	-0.0008
5.58333	-0.000962
5.6	-0.001212
5.61667	-0.00148
5.63333	-0.001458
5.65	-0.001197
5.66667	-0.001065
5.68333	-0.001093
5.7	-0.000908
5.71667	-0.000591
5.73333	-0.000314
5.75	0.000122
5.76667	0.000659
5.78333	0.000956
5.8	0.001097
5.81667	0.0011
5.83333	0.001162
5.85	0.001245
5.86667	0.001368
5.88333	0.001901
5.9	0.002279
5.91667	0.002578
5.93333	0.003068
5.95	0.003278
5.96667	0.002818
5.98333	0.002308
6	0.003742
6.01667	0.006928
6.03333	0.001925
6.05	-0.035158
6.06667	-0.185842
6.08333	-0.462135
6.1	-0.781685
6.11667	-1.07079
6.13333	-1.22356
6.15	-1.17335
6.16667	-1.00475
6.18333	-0.799641
6.2	-0.602775
6.21667	-0.442357
6.23333	-0.325059
6.25	-0.242261
6.26667	-0.182023
6.28333	-0.139515
6.3	-0.112444
6.31667	-0.098551
6.33333	-0.083058
6.35	-0.076025
6.36667	-0.065452
6.38333	-0.055019
6.4	-0.051064
6.41667	-0.046217
6.43333	-0.041829
6.45	-0.038382
6.46667	-0.034955
6.48333	-0.031198
6.5	-0.027879
6.51667	-0.024559
6.53333	-0.020948
6.55	-0.017927
6.56667	-0.015547
6.58333	-0.013666
6.6	-0.012234
6.61667	-0.010851
6.63333	-0.009787
6.65	-0.008494
6.66667	-0.006931
6.68333	-0.005737
6.7	-0.004593
6.71667	-0.003427
6.73333	-0.002571
6.75	-0.002096
6.76667	-0.00177
6.78333	-0.001335
6.8	-0.000908
6.81667	-0.000541
6.83333	-0.000344
6.85	-0.000247
6.86667	7e-05
6.88333	0.000347
6.9	0.000705
6.91667	0.001153
6.93333	0.001411
6.95	0.001589
6.96667	0.001827
6.98333	0.002084
7	0.002403
7.01667	0.002621
7.03333	0.002639
7.05	0.002267
7.06667	0.001875
7.08333	0.001863
7.1	0.001821
7.11667	0.001469
7.13333	0.001447
7.15	0.001624
7.16667	0.001562
7.18333	0.00086
7.2	0.000257
7.21667	2.4e-05
7.23333	-0.00032
7.25	-0.000673
7.26667	-0.001077
7.28333	-0.00136
7.3	-0.001544
7.31667	-0.001679
7.33333	-0.001865
7.35	-0.00206
7.36667	-0.001795
7.38333	-0.00166
7.4	-0.001536
7.41667	-0.001534
7.43333	-0.001451
7.45	-0.001309
7.46667	-0.001206
7.48333	-0.001114
7.5	-0.000963
7.51667	-0.000974
7.53333	-0.000864
7.55	-0.000615
7.56667	-0.000436
7.58333	-0.000446
7.6	-0.000489
7.61667	-0.000313
7.63333	-7e-06
7.65	6.8e-05
7.66667	0.000104
7.68333	0.00027
7.7	0.000243
7.71667	0.000274
7.73333	0.000106
7.75	-3e-06
7.76667	-0.000162
7.78333	-0.00033
7.8	-0.000432
7.81667	-0.000506
7.83333	-0.000529
7.85	-0.000523
7.86667	-0.000687
7.88333	-0.000651
7.9	-0.000568
7.91667	-0.000687
7.93333	-0.000806
7.95	-0.001076
7.96667	-0.001085
7.98333	-0.001275
8	-0.001427
8.01667	-0.001603
8.03333	-0.001748
8.05	-0.001683
8.06667	-0.001508
8.08333	-0.001284
8.1	-0.001051
8.11667	-0.000612
8.13333	-0.000302
8.15	-0.000293
8.16667	-0.000173
8.18333	-0.000264
8.2	-0.000286
8.21667	-0.000171
8.23333	-8.6e-05
8.25	0.00027
8.26667	0.000435
8.28333	0.00052
8.3	0.000774
8.31667	0.000977
8.33333	0.001139
8.35	0.001232
8.36667	0.001254
8.38333	0.001437
8.4	0.001318
8.41667	0.001449
8.43333	0.001889
8.45	0.00217
8.46667	0.00238
8.48333	0.00262
8.5	0.00138
8.51667	-0.000972
8.53333	-0.003913
8.55	-0.034504
8.56667	-0.196246
8.58333	-0.471847
8.6	-0.78672
8.61667	-1.06548
8.63333	-1.20285
8.65	-1.1485
8.66667	-0.979023
8.68333	-0.781567
8.7	-0.591361
8.71667	-0.435066
8.73333	-0.322252
8.75	-0.239207
8.76667	-0.182143
8.78333	-0.142388
8.8	-0.120435
8.81667	-0.101622
8.83333	-0.08118
8.85	-0.066158
8.86667	-0.064645
8.88333	-0.061443
8.9	-0.056942
8.91667	-0.048672
8.93333	-0.043381
8.95	-0.038781
8.96667	-0.033911
8.98333	-0.029531
9	-0.026612
9.01667	-0.024465
9.03333	-0.022637
9.05	-0.020429
9.06667	-0.018401
9.08333	-0.016564
9.1	-0.014557
9.11667	-0.012132
9.13333	-0.010487
9.15	-0.009392
9.16667	-0.008617
9.18333	-0.007751
9.2	-0.007017
9.21667	-0.006135
9.23333	-0.005242
9.25	-0.00433
9.26667	-0.003527
9.28333	-0.002654
9.3	-0.002093
9.31667	-0.001673
9.33333	-0.001373
9.35	-0.001094
9.36667	-0.000874
9.38333	-0.000914
9.4	-0.001015
9.41667	-0.000988
9.43333	-0.001091
9.45	-0.001124
9.46667	-0.000967
9.48333	-0.00083
9.5	-0.000684
9.51667	-0.00062
9.53333	-0.000466
9.55	-0.000442
9.56667	-0.000398
9.58333	-0.000454
9.6	-0.000421
9.61667	-0.00051
9.63333	-0.000559
9.65	-0.000628
9.66667	-0.000897
9.68333	-0.001186
9.7	-0.001436
9.71667	-0.001558
9.73333	-0.00135
9.75	-0.001032
9.76667	-0.000874
9.78333	-0.000726
9.8	-0.000649
9.81667	-0.000673
9.83333	-0.000608
9.85	-0.000522
9.86667	-0.000477
9.88333	-0.000481
9.9	-0.000346
9.91667	-0.000472
9.93333	-0.000798
9.95	-0.000924
9.96667	-0.000739
9.98333	-0.000595
10	-0.000211
10.0167	0.000193
10.0333	0.000507
10.05	0.000671
10.0667	0.000675
10.0833	0.000479
10.1	0.000474
10.1167	0.000519
10.1333	0.000475
10.15	0.0005
10.1667	0.000356
10.1833	0.000131
10.2	-4.2e-05
10.2167	6e-06
10.2333	8.4e-05
10.25	0.000102
10.2667	0.00034
10.2833	0.000658
10.3	0.000727
10.3167	0.000849
10.3333	0.00087
10.35	0.000952
10.3667	0.000924
10.3833	0.000875
10.4	0.000829
10.4167	0.000895
10.4333	0.000971
10.45	0.000887
10.4667	0.000963
10.4833	0.000959
10.5	0.001056
10.5167	0.001167
10.5333	0.001177
10.55	0.001028
10.5667	0.000978
10.5833	0.001129
10.6	0.000941
10.6167	0.000656
10.6333	0.000471
10.65	0.000215
10.6667	5e-05
10.6833	-0.000115
10.7	-1.9e-05
10.7167	0.000139
10.7333	0.000348
10.75	9.6e-05
10.7667	0.000104
10.7833	-0.000117
10.8	-0.000218
10.8167	-0.000177
10.8333	-0.000317
10.85	-0.000396
10.8667	-0.000425
10.8833	-0.000674
10.9	-0.000462
10.9167	-0.00042
10.9333	-0.000417
10.95	-0.001104
10.9667	-0.001232
10.9833	-0.000779
11	-0.001346
11.0167	-0.001542
11.0333	0.002262
11.05	-0.007324
11.0667	-0.10248
11.0833	-0.329626
11.1	-0.629782
11.1167	-0.923377
11.1333	-1.13173
11.15	-1.16529
11.1667	-1.05225
11.1833	-0.866308
11.2	-0.675094
11.2167	-0.506889
11.2333	-0.379074
11.25	-0.281508
11.2667	-0.214093
11.2833	-0.168188
11.3	-0.136793
11.3167	-0.114389
11.3333	-0.097134
11.35	-0.089209
11.3667	-0.079724
11.3833	-0.071839
11.4	-0.064304
11.4167	-0.05769
11.4333	-0.052336
11.45	-0.047121
11.4667	-0.040367
11.4833	-0.034793
11.5	-0.031389
11.5167	-0.028806
11.5333	-0.025832
11.55	-0.023629
11.5667	-0.020926
11.5833	-0.018493
11.6	-0.01699
11.6167	-0.016038
11.6333	-0.015036
11.65	-0.014005
11.6667	-0.012773
11.6833	-0.011591
11.7	-0.01056
11.7167	-0.00958
11.7333	-0.008741
11.75	-0.008081
11.7667	-0.007421
11.7833	-0.006841
11.8	-0.006272
11.8167	-0.005775
11.8333	-0.005398
11.85	-0.00487
11.8667	-0.004493
11.8833	-0.004136
11.9	-0.003639
11.9167	-0.003235
11.9333	-0.0032
11.95	-0.003026
11.9667	-0.003082
11.9833	-0.002927
12	-0.002784
12.0167	-0.002683
12.0333	-0.002692
12.05	-0.002611
12.0667	-0.002289
12.0833	-0.002028
12.1	-0.002038
12.1167	-0.002061
12.1333	-0.002134
12.15	-0.002117
12.1667	-0.001989
12.1833	-0.002132
12.2	-0.002336
12.2167	-0.002453
12.2333	-0.00257
12.25	-0.002597
12.2667	-0.002424
12.2833	-0.002221
12.3	-0.001799
12.3167	-0.001511
12.3333	-0.001262
12.35	-0.001183
12.3667	-0.000995
12.3833	-0.000906
12.4	-0.000838
12.4167	-0.000723
12.4333	-0.000578
12.45	-0.000443
12.4667	-0.000397
12.4833	-0.000472
12.5	-0.000537
12.5167	-0.000464
12.5333	-0.000231
12.55	-3.8e-05
12.5667	9.5e-05
12.5833	0.000339
12.6	0.000582
12.6167	0.000554
12.6333	0.000377
12.65	0.00038
12.6667	0.000392
12.6833	0.000565
12.7	0.000708
12.7167	0.000782
12.7333	0.000695
12.75	0.000709
12.7667	0.000762
12.7833	0.000776
12.8	0.00092
12.8167	0.000986
12.8333	0.000981
12.85	0.000977
12.8667	0.001083
12.8833	0.001188
12.9	0.001504
12.9167	0.001583
12.9333	0.001441
12.95	0.001349
12.9667	0.001397
12.9833	0.001216
13	0.001044
13.0167	0.000895
13.0333	0.000756
13.05	0.000536
13.0667	0.000457
13.0833	0.000238
13.1	0.000149
13.1167	2.2e-05
13.1333	-8.6e-05
13.15	-4.3e-05
13.1667	-3.1e-05
13.1833	-5.8e-05
13.2	-0.000226
13.2167	-0.000422
13.2333	-0.000829
13.25	-0.001195
13.2667	-0.001102
13.2833	-0.000868
13.3	-0.000885
13.3167	-0.000951
13.3333	-0.000897
13.35	-0.000693
13.3667	-0.000469
13.3833	-0.000315
13.4	-0.000271
13.4167	-0.000167
13.4333	5.7e-05
13.45	0.000281
13.4667	0.001135
13.4833	0.001199
13.5	0.001843
13.5167	0.002857
13.5333	0.004411
13.55	-0.017854
13.5667	-0.13947
13.5833	-0.378286
13.6	-0.663062
13.6167	-0.936087
13.6333	-1.11183
13.65	-1.11583
13.6667	-0.998734
13.6833	-0.81858
13.7	-0.640115
13.7167	-0.486001
13.7333	-0.362856
13.75	-0.270681
13.7667	-0.211527
13.7833	-0.168272
13.8	-0.136757
13.8167	-0.118103
13.8333	-0.107968
13.85	-0.092643
13.8667	-0.083688
13.8833	-0.072293
13.9	-0.065688
13.9167	-0.060823
13.9333	-0.056068
13.95	-0.050853
13.9667	-0.045658
13.9833	-0.040843
14	-0.036338
14.0167	-0.032413
14.0333	-0.029158
14.05	-0.026353
14.0667	-0.023927
14.0833	-0.021882
14.1	-0.019767
14.1167	-0.018391
14.1333	-0.016556
14.15	-0.01442
14.1667	-0.012445
14.1833	-0.011179
14.2	-0.009754
14.2167	-0.008618
14.2333	-0.007643
14.25	-0.006817
14.2667	-0.005941
14.2833	-0.005175
14.3	-0.00458
14.3167	-0.004164
14.3333	-0.004048
14.35	-0.004002
14.3667	-0.004046
14.3833	-0.00405
14.4	-0.004264
14.4167	-0.004068
14.4333	-0.003632
14.45	-0.003606
14.4667	-0.00376
14.4833	-0.003713
14.5	-0.003617
14.5167	-0.003451
14.5333	-0.003314
14.55	-0.003238
14.5667	-0.003252
14.5833	-0.003215
14.6	-0.003019
14.6167	-0.003062
14.6333	-0.003125
14.65	-0.002969
14.6667	-0.002582
14.6833	-0.002215
14.7	-0.002019
14.7167	-0.001622
14.7333	-0.001265
14.75	-0.001178
14.7667	-0.000921
14.7833	-0.000654
14.8	-0.000447
14.8167	-0.00027
14.8333	-0.000263
14.85	-0.000196
14.8667	-0.000179
14.8833	-0.000191
14.9	-0.000184
14.9167	-0.000217
14.9333	-9.9e-05
14.95	-4.2e-05
14.9667	-0.000114
14.9833	-0.000207
15	-0.000159
15.0167	-1e-06
15.0333	3.6e-05
15.05	2.4e-05
15.0667	0.000102
15.0833	0.00022
15.1	-4.2e-05
15.1167	-0.000233
15.1333	-0.000165
15.15	-5.6e-05
15.1667	0.000152
15.1833	0.000361
15.2	0.000319
15.2167	0.000299
15.2333	0.000328
15.25	0.000337
15.2667	0.000256
15.2833	0.000256
15.3	0.000255
15.3167	0.000235
15.3333	0.000265
15.35	0.000235
15.3667	0.000335
15.3833	0.000315
15.4	0.000195
15.4167	0.000116
15.4333	0.000197
15.45	0.000388
15.4667	0.000459
15.4833	0.000329
15.5	0.00013
15.5167	-0.000229
15.5333	-0.000337
15.55	-0.000466
15.5667	-0.000755
15.5833	-0.000804
15.6	-0.000713
15.6167	-0.000421
15.6333	-7e-05
15.65	1.2e-05
15.6667	0.000233
15.6833	0.000345
15.7	0.000426
15.7167	0.000488
15.7333	0.000769
15.75	0.000661
15.7667	0.000362
15.7833	0.000114
15.8	-0.000215
15.8167	-0.000343
15.8333	-0.000301
15.85	-0.00024
15.8667	-8e-06
15.8833	0.000303
15.9	8.5e-05
15.9167	-0.000474
15.9333	-0.001073
15.95	-0.001622
15.9667	-0.00154
15.9833	-0.001469
16	-0.000838
16.0167	0.000433
16.0333	0.001084
16.05	-0.001545
16.0667	-0.066744
16.0833	-0.252533
16.1	-0.510172
16.1167	-0.779892
16.1333	-0.996471
16.15	-1.0792
16.1667	-1.02448
16.1833	-0.889549
16.2	-0.720839
16.2167	-0.559818
16.2333	-0.430738
16.25	-0.325408
16.2667	-0.245717
16.2833	-0.200927
16.3	-0.166156
16.3167	-0.143936
16.3333	-0.125726
16.35	-0.108776
16.3667	-0.101816
16.3833	-0.094186
16.4	-0.087036
16.4167	-0.078026
16.4333	-0.074475
16.45	-0.062955
16.4667	-0.053825
16.4833	-0.046195
16.5	-0.040415
16.5167	-0.036346
16.5333	-0.033166
16.55	-0.030346
16.5667	-0.027706
16.5833	-0.025236
16.6	-0.022796
16.6167	-0.020756
16.6333	-0.018396
16.65	-0.016696
16.6667	-0.014837
16.6833	-0.013437
16.7	-0.012657
16.7167	-0.011487
16.7333	-0.010357
16.75	-0.009407
16.7667	-0.008517
16.7833	-0.007647
16.8	-0.006748
16.8167	-0.006058
16.8333	-0.005638
16.85	-0.005298
16.8667	-0.005018
16.8833	-0.004878
16.9	-0.004638
16.9167	-0.004478
16.9333	-0.004198
16.95	-0.003828
16.9667	-0.003498
16.9833	-0.003258
17	-0.003028
17.0167	-0.002787
17.0333	-0.002337
17.05	-0.002017
17.0667	-0.001827
17.0833	-0.001567
17.1	-0.001366
17.1167	-0.001386
17.1333	-0.001486
17.15	-0.001385
17.1667	-0.001305
17.1833	-0.001174
17.2	-0.001214
17.2167	-0.001243
17.2333	-0.001192
17.25	-0.001002
17.2667	-0.000941
17.2833	-0.00094
17.3	-0.00098
17.3167	-0.000969
17.3333	-0.000868
17.35	-0.000647
17.3667	-0.000616
17.3833	-0.000575
17.4	-0.000474
17.4167	-0.000372
17.4333	-0.000351
17.45	-0.000219
17.4667	0.000152
17.4833	0.000204
17.5	0.000275
17.5167	0.000437
17.5333	0.000899
17.55	0.001212
17.5667	0.001364
17.5833	0.001386
17.6	0.001238
17.6167	0.001021
17.6333	0.000764
17.65	0.000727
17.6667	0.00056
17.6833	0.000253
17.7	0.000206
17.7167	0.000279
17.7333	0.000223
17.75	0.000126
17.7667	-4.1e-05
17.7833	-0.000208
17.8	-0.000374
17.8167	-0.000391
17.8333	-0.000338
17.85	-0.000535
17.8667	-0.000862
17.8833	-0.000889
17.9	-0.000847
17.9167	-0.000854
17.9333	-0.000842
17.95	-0.00072
17.9667	-0.000528
17.9833	-0.000336
18	-0.000324
18.0167	-0.000313
18.0333	-0.000411
18.05	-0.00033
18.0667	-0.000329
18.0833	-0.000368
18.1	-0.000237
18.1167	-0.000177
18.1333	-0.000296
18.15	-0.000336
18.1667	-0.000466
18.1833	-0.000356
18.2	-0.000205
18.2167	-0.000185
18.2333	-8.6e-05
18.25	-5.6e-05
18.2667	-9.6e-05
18.2833	-0.000106
18.3	-0.000237
18.3167	-0.000297
18.3333	-0.000117
18.35	0.000102
18.3667	0.000242
18.3833	0.000352
18.4	0.000531
18.4167	0.000871
18.4333	0.001271
18.45	0.001471
18.4667	0.001031
18.4833	0.001351
18.5	0.002571
18.5167	0.003882
18.5333	0.006112
18.55	-0.002567
18.5667	-0.057066
18.5833	-0.221636
18.6	-0.452275
18.6167	-0.693604
18.6333	-0.895063
18.65	-0.985352
18.6667	-0.959511
18.6833	-0.8524
18.7	-0.708069
18.7167	-0.565597
18.7333	-0.441306
18.75	-0.346624
18.7667	-0.273652
18.7833	-0.217771
18.8	-0.181519
18.8167	-0.160017
18.8333	-0.139455
18.85	-0.122143
18.8667	-0.113091
18.8833	-0.102789
18.9	-0.092287
18.9167	-0.082395
18.9333	-0.074072
18.95	-0.06818
18.9667	-0.058227
18.9833	-0.053105
19	-0.048672
19.0167	-0.043659
19.0333	-0.039057
19.05	-0.034624
19.0667	-0.031401
19.0833	-0.028698
19.1	-0.026355
19.1167	-0.024312
19.1333	-0.022699
19.15	-0.021235
19.1667	-0.019132
19.1833	-0.017339
19.2	-0.015846
19.2167	-0.014192
19.2333	-0.012878
19.25	-0.011755
19.2667	-0.010921
19.2833	-0.010218
19.3	-0.009274
19.3167	-0.00854
19.3333	-0.007866
19.35	-0.007162
19.3667	-0.006698
19.3833	-0.006164
19.4	-0.00571
19.4167	-0.005526
19.4333	-0.005122
19.45	-0.004848
19.4667	-0.004564
19.4833	-0.004269
19.5	-0.003885
19.5167	-0.003431
19.5333	-0.003296
19.55	-0.003212
19.5667	-0.003157
19.5833	-0.002963
19.6	-0.002948
19.6167	-0.002924
19.6333	-0.003009
19.65	-0.002914
19.6667	-0.002689
19.6833	-0.002605
19.7	-0.00264
19.7167	-0.002615
19.7333	-0.00235
19.75	-0.002005
19.7667	-0.00171
19.7833	-0.001436
19.8	-0.001251
19.8167	-0.001206
19.8333	-0.00133
19.85	-0.001535
19.8667	-0.00157
19.8833	-0.001455
19.9	-0.00121
19.9167	-0.001015
19.9333	-0.00057
19.95	-0.000284
19.9667	-0.000269
19.9833	-0.000234
20	-0.000309
20.0167	-0.000263
20.0333	-0.000108
20.05	-9.3e-05
20.0667	-0.000267
20.0833	-0.000262
20.1	-0.000107
20.1167	-9.1e-05
20.1333	-0.000196
20.15	-5e-05
20.1667	1.6e-05
20.1833	7.1e-05
20.2	-2.3e-05
20.2167	-6.8e-05
20.2333	-0.000172
20.25	-0.000436
20.2667	-0.00066
20.2833	-0.000844
20.3	-0.000718
20.3167	-0.000652
20.3333	-0.000586
20.35	-0.00055
20.3667	-0.000523
20.3833	-0.000397
20.4	-0.00029
20.4167	-0.000423
20.4333	-0.000456
20.45	-0.000358
20.4667	-0.000121
20.4833	-4.3e-05
20.5	0.000174
20.5167	0.000263
20.5333	0.000382
20.55	0.000511
20.5667	0.000541
20.5833	0.00074
20.6	0.001039
20.6167	0.0011
20.6333	0.001052
20.65	0.001104
20.6667	0.001186
20.6833	0.001217
20.7	0.001169
20.7167	0.001083
20.7333	0.001037
20.75	0.001042
20.7667	0.000836
20.7833	0.00063
20.8	0.000505
20.8167	0.000261
20.8333	8e-06
20.85	-5.6e-05
20.8667	-5.9e-05
20.8833	-0.000192
20.9	-0.000496
20.9167	-0.000478
20.9333	-0.0007
20.95	-0.000881
20.9667	-0.001163
20.9833	-0.001265
21	-0.001346
21.0167	6.3e-05
21.0333	0.002342
21.05	-0.003378
21.0667	-0.039128
21.0833	-0.151129
21.1	-0.328869
21.1167	-0.529169
21.1333	-0.717869
21.15	-0.837378
21.1667	-0.856128
21.1833	-0.796127
21.2	-0.690497
21.2167	-0.571306
21.2333	-0.461325
21.25	-0.370884
21.2667	-0.294463
21.2833	-0.239632
21.3	-0.198571
21.3167	-0.1688
21.3333	-0.147618
21.35	-0.136137
21.3667	-0.123416
21.3833	-0.112004
21.4	-0.104983
21.4167	-0.095422
21.4333	-0.08102
21.45	-0.071739
21.4667	-0.066918
21.4833	-0.062406
21.5	-0.055275
21.5167	-0.046394
21.5333	-0.042553
21.55	-0.039512
21.5667	-0.036001
21.5833	-0.032559
21.6	-0.029608
21.6167	-0.026878
21.6333	-0.024347
21.65	-0.022597
21.6667	-0.021016
21.6833	-0.019346
21.7	-0.017305
21.7167	-0.015435
21.7333	-0.014696
21.75	-0.013586
21.7667	-0.012247
21.7833	-0.011087
21.8	-0.009887
21.8167	-0.008989
21.8333	-0.00825
21.85	-0.007612
21.8667	-0.006993
21.8833	-0.006445
21.9	-0.006116
21.9167	-0.005669
21.9333	-0.005052
21.95	-0.004705
21.9667	-0.004258
21.9833	-0.003871
22	-0.003484
22.0167	-0.003108
22.0333	-0.002653
22.05	-0.002108
22.0667	-0.001773
22.0833	-0.001488
22.1	-0.001333
22.1167	-0.001169
22.1333	-0.001156
22.15	-0.001002
22.1667	-0.000929
22.1833	-0.000696
22.2	-0.000623
22.2167	-0.000641
22.2333	-0.000561
22.25	-0.00044
22.2667	-0.000379
22.2833	-0.000388
22.3	-0.000438
22.3167	-0.000419
22.3333	-0.000411
22.35	-0.000522
22.3667	-0.000534
22.3833	-0.000726
22.4	-0.000848
22.4167	-0.000792
22.4333	-0.000727
22.45	-0.000811
22.4667	-0.000786
22.4833	-0.000761
22.5	-0.000575
22.5167	-0.000482
22.5333	-0.000429
22.55	-0.000227
22.5667	-0.000104
22.5833	-0.000181
22.6	-8.9e-05
22.6167	-5.7e-05
22.6333	-7.7e-05
22.65	1.4e-05
22.6667	-3.6e-05
22.6833	8.5e-05
22.7	0.000335
22.7167	0.000415
22.7333	0.000433
22.75	0.000452
22.7667	0.000531
22.7833	0.00057
22.8	0.000489
22.8167	0.000317
22.8333	3.5e-05
22.85	-0.000218
22.8667	-0.00041
22.8833	-0.000522
22.9	-0.000505
22.9167	-0.000488
22.9333	-0.000761
22.95	-0.000974
22.9667	-0.000897
22.9833	-0.000851
23	-0.000894
23.0167	-0.000787
23.0333	-0.000941
23.05	-0.000855
23.0667	-0.000728
23.0833	-0.000762
23.1	-0.000625
23.1167	-0.000548
23.1333	-0.000251
23.15	-2.4e-05
23.1667	2.3e-05
23.1833	5e-05
23.2	0.000167
23.2167	0.000346
23.2333	0.000455
23.25	0.000574
23.2667	0.001003
23.2833	0.001273
23.3	0.001292
23.3167	0.001393
23.3333	0.001435
23.35	0.001268
23.3667	0.00117
23.3833	0.001272
23.4	0.001305
23.4167	0.001139
23.4333	0.001315
23.45	0.001891
23.4667	0.001937
23.4833	0.001723
23.5	0.000959
23.5167	8.7e-05
23.5333	-8.3e-05
23.55	-0.003444
23.5667	-0.027644
23.5833	-0.114165
23.6	-0.240905
23.6167	-0.380934
23.6333	-0.512272
23.65	-0.593649
23.6667	-0.608137
23.6833	-0.572154
23.7	-0.502521
23.7167	-0.422748
23.7333	-0.349593
23.75	-0.287397
23.7667	-0.235572
23.7833	-0.197057
23.8	-0.169712
23.8167	-0.147106
23.8333	-0.129269
23.85	-0.116302
23.8667	-0.106394
23.8833	-0.096377
23.9	-0.08664
23.9167	-0.077732
23.9333	-0.070903
23.95	-0.064895
23.9667	-0.058366
23.9833	-0.053847
24	-0.050168
24.0167	-0.046199
24.0333	-0.041589
24.05	-0.037749
24.0667	-0.033999
24.0833	-0.030319
24.1	-0.027429
24.1167	-0.025469
24.1333	-0.023778
24.15	-0.022467
24.1667	-0.021317
24.1833	-0.020216
24.2	-0.019205
24.2167	-0.017505
24.2333	-0.016214
24.25	-0.015073
24.2667	-0.014272
24.2833	-0.013711
24.3	-0.01295
24.3167	-0.012179
24.3333	-0.011419
24.35	-0.010538
24.3667	-0.009687
24.3833	-0.008937
24.4	-0.008336
24.4167	-0.007786
24.4333	-0.007196
24.45	-0.006776
24.4667	-0.006396
24.4833	-0.005926
24.5	-0.005666
24.5167	-0.005337
24.5333	-0.005048
24.55	-0.004729
24.5667	-0.00432
24.5833	-0.003961
24.6	-0.003533
24.6167	-0.003145
24.6333	-0.002897
24.65	-0.00277
24.6667	-0.002873
24.6833	-0.003106
24.7	-0.003039
24.7167	-0.003163
24.7333	-0.003147
24.75	-0.003202
24.7667	-0.003127
24.7833	-0.003142
24.8	-0.003187
24.8167	-0.003243
24.8333	-0.002981
24.85	-0.002618
24.8667	-0.002376
24.8833	-0.002193
24.9	-0.002141
24.9167	-0.00219
24.9333	-0.00229
24.95	-0.002331
24.9667	-0.002251
24.9833	-0.002182
25	-0.002052
25.0167	-0.001784
25.0333	-0.001448
25.05	-0.001281
25.0667	-0.001155
25.0833	-0.000969
25.1	-0.000903
25.1167	-0.000608
25.1333	-0.000264
25.15	-0.000181
25.1667	-0.000197
25.1833	-0.000153
25.2	1e-05
25.2167	6.3e-05
25.2333	0.000254
25.25	0.000366
25.2667	0.000548
25.2833	0.00056
25.3	0.000541
25.3167	0.000513
25.3333	0.000463
25.35	-6e-06
25.3667	-0.000295
25.3833	-0.000184
25.4	-0.000113
25.4167	-0.000123
25.4333	-0.000262
25.45	-0.000312
25.4667	-0.000371
25.4833	-0.00029
25.5	-6e-05
25.5167	-0.000179
25.5333	-0.000568
25.55	-0.000706
25.5667	-0.000445
25.5833	-0.000384
25.6	-0.000243
25.6167	1.9e-05
25.6333	0.000162
25.65	0.000355
25.6667	0.000508
25.6833	0.00077
25.7	0.000763
25.7167	0.000817
25.7333	0.000783
25.75	0.000928
25.7667	0.001123
25.7833	0.001289
25.8	0.001314
25.8167	0.001121
25.8333	0.00099
25.85	0.001018
25.8667	0.001177
25.8833	0.000975
25.9	0.000694
25.9167	0.000514
25.9333	0.000435
25.95	0.000647
25.9667	0.000709
25.9833	0.000711
26	0.000962
26.0167	0.002725
26.0333	0.0024
26.05	0.002024
26.0667	-0.002981
26.0833	-0.034187
26.1	-0.090732
26.1167	-0.157487
26.1333	-0.22224
26.15	-0.268793
26.1667	-0.282417
26.1833	-0.2669
26.2	-0.235173
26.2167	-0.199146
26.2333	-0.168297
26.25	-0.143959
26.2667	-0.11845
26.2833	-0.098162
26.3	-0.086553
26.3167	-0.077004
26.3333	-0.066974
26.35	-0.057545
26.3667	-0.049365
26.3833	-0.047065
26.4	-0.044406
26.4167	-0.040806
26.4333	-0.037805
26.45	-0.035185
26.4667	-0.032594
26.4833	-0.030494
26.5	-0.028523
26.5167	-0.026493
26.5333	-0.024262
26.55	-0.022741
26.5667	-0.021071
26.5833	-0.01961
26.6	-0.018289
26.6167	-0.017109
26.6333	-0.015738
26.65	-0.014378
26.6667	-0.013138
26.6833	-0.012247
26.7	-0.011387
26.7167	-0.010847
26.7333	-0.010197
26.75	-0.009337
26.7667	-0.008648
26.7833	-0.007858
26.8	-0.007419
26.8167	-0.006949
26.8333	-0.006631
26.85	-0.006243
26.8667	-0.005895
26.8833	-0.005636
26.9	-0.005248
26.9167	-0.00468
26.9333	-0.004174
26.95	-0.003907
26.9667	-0.003791
26.9833	-0.003784
27	-0.003668
27.0167	-0.003392
27.0333	-0.003048
27.05	-0.002554
27.0667	-0.00228
27.0833	-0.002105
27.1	-0.001991
27.1167	-0.001868
27.1333	-0.001647
27.15	-0.001455
27.1667	-0.001254
27.1833	-0.001123
27.2	-0.001121
27.2167	-0.000921
27.2333	-0.000923
27.25	-0.001095
27.2667	-0.001107
27.2833	-0.001069
27.3	-0.000931
27.3167	-0.000844
27.3333	-0.0008
27.35	-0.000836
27.3667	-0.000881
27.3833	-0.001047
27.4	-0.001223
27.4167	-0.0014
27.4333	-0.00133
27.45	-0.00124
27.4667	-0.00128
27.4833	-0.00122
27.5	-0.00112
27.5167	-0.001091
27.5333	-0.000945
27.55	-0.000959
27.5667	-0.000863
27.5833	-0.000817
27.6	-0.000701
27.6167	-0.000755
27.6333	-0.000882
27.65	-0.000819
27.6667	-0.000716
27.6833	-0.000453
27.7	-0.00028
27.7167	2.3e-05
27.7333	0.000274
27.75	0.000595
27.7667	0.000637
27.7833	0.000588
27.8	0.000519
27.8167	0.00043
27.8333	0.000271
27.85	0.000422
27.8667	0.000563
27.8833	0.000714
27.9	0.000835
27.9167	0.000776
27.9333	0.000588
27.95	0.000609
27.9667	0.000641
27.9833	0.000492
28	0.000294
28.0167	0.000316
28.0333	0.000418
28.05	0.000461
28.0667	0.000554
28.0833	0.000447
28.1	0.00039
28.1167	0.000333
28.1333	0.000288
28.15	0.000283
28.1667	0.000258
28.1833	0.000202
28.2	-1.3e-05
28.2167	-0.000158
28.2333	-9.1e-05
28.25	8.6e-05
28.2667	0.000293
28.2833	0.000579
28.3	0.000556
28.3167	0.000534
28.3333	0.000473
28.35	0.000522
28.3667	0.000401
28.3833	0.00012
28.4	0.000159
28.4167	0.000379
28.4333	0.0007
28.45	0.000691
28.4667	0.000773
28.4833	0.000364
28.5	0.000275
28.5167	0.001237
28.5333	0.00149
28.55	0.002464
28.5667	0.002107
28.5833	-0.00402
28.6	-0.019837
28.6167	-0.042293
28.6333	-0.067848
28.65	-0.087293
28.6667	-0.095518
28.6833	-0.089083
28.7	-0.074749
28.7167	-0.059723
28.7333	-0.046867
28.75	-0.041711
28.7667	-0.035125
28.7833	-0.030159
28.8	-0.026993
28.8167	-0.025146
28.8333	-0.023429
28.85	-0.021692
28.8667	-0.020325
28.8833	-0.019138
28.9	-0.017321
28.9167	-0.015714
28.9333	-0.014706
28.95	-0.013338
28.9667	-0.012051
28.9833	-0.011103
29	-0.010295
29.0167	-0.009288
29.0333	-0.0087
29.05	-0.008082
29.0667	-0.007384
29.0833	-0.006806
29.1	-0.006269
29.1167	-0.005721
29.1333	-0.005333
29.15	-0.004925
29.1667	-0.004348
29.1833	-0.00383
29.2	-0.003432
29.2167	-0.003145
29.2333	-0.002738
29.25	-0.00234
29.2667	-0.002123
29.2833	-0.002096
29.3	-0.002049
29.3167	-0.002012
29.3333	-0.001946
29.35	-0.001939
29.3667	-0.001623
29.3833	-0.001257
29.4	-0.00096
29.4167	-0.000694
29.4333	-0.000599
29.45	-0.000484
29.4667	-0.000319
29.4833	1.6e-05
29.5	0.000131
29.5167	0.000136
29.5333	0.00024
29.55	0.000223
29.5667	7e-06
29.5833	-0.00017
29.6	-0.000326
29.6167	-0.000323
29.6333	-0.000401
29.65	-0.00051
29.6667	-0.000448
29.6833	-0.000296
29.7	-0.000315
29.7167	-0.000394
29.7333	-0.000314
29.75	-0.000265
29.7667	-0.000315
29.7833	-0.000386
29.8	-0.000407
29.8167	-0.000678
29.8333	-0.000931
29.85	-0.001124
29.8667	-0.001407
29.8833	-0.00154
29.9	-0.001463
29.9167	-0.001406
29.9333	-0.001211
29.95	-0.001197
29.9667	-0.001162
29.9833	-0.001077
30	-0.001122
30.0167	-0.001258
30.0333	-0.001264
30.05	-0.00109
30.0667	-0.000837
30.0833	-0.000683
30.1	-0.00041
30.1167	-0.000186
30.1333	-0.000202
30.15	-8e-06
30.1667	0.000276
30.1833	0.0007
30.2	0.000784
30.2167	0.000718
30.2333	0.000934
30.25	0.00118
30.2667	0.001306
30.2833	0.001422
30.3	0.001538
30.3167	0.001815
30.3333	0.002004
30.35	0.002063
30.3667	0.002033
30.3833	0.001722
30.4	0.001292
30.4167	0.000941
30.4333	0.000704
30.45	0.000568
30.4667	0.000441
30.4833	0.000394
30.5	0.000437
30.5167	0.00048
30.5333	0.000307
30.55	0.000104
30.5667	-0.00024
30.5833	-0.000413
30.6	-0.000606
30.6167	-0.00055
30.6333	-0.0006
30.65	-0.0008
30.6667	-0.00093
30.6833	-0.001021
30.7	-0.001041
30.7167	-0.000941
30.7333	-0.000928
30.75	-0.000825
30.7667	-0.000692
30.7833	-0.00064
30.8	-0.000457
30.8167	-0.000264
30.8333	8.2e-05
30.85	0.000468
30.8667	0.000785
30.8833	0.001011
30.9	0.001257
30.9167	0.001293
30.9333	0.001753
30.95	0.002413
30.9667	0.003203
30.9833	0.003863
31	0.004903
31.0167	0.005193
31.0333	-0.001723
31.05	-0.00617
31.0667	-0.003727
31.0833	-0.001793
31.1	0.00191
31.1167	-0.000826
31.1333	-0.01485
31.15	-0.030614
31.1667	-0.034397
31.1833	-0.031571
31.2	-0.027605
31.2167	-0.023508
31.2333	-0.01993
31.25	-0.017871
31.2667	-0.016532
31.2833	-0.015164
31.3	-0.013555
31.3167	-0.012096
31.3333	-0.011246
31.35	-0.010366
31.3667	-0.008795
31.3833	-0.007485
31.4	-0.006764
31.4167	-0.006664
31.4333	-0.006383
31.45	-0.005991
31.4667	-0.005489
31.4833	-0.005038
31.5	-0.004816
31.5167	-0.004525
31.5333	-0.004313
31.55	-0.004311
31.5667	-0.004379
31.5833	-0.004497
31.6	-0.004484
31.6167	-0.004592
31.6333	-0.00446
31.65	-0.004308
31.6667	-0.004176
31.6833	-0.003964
31.7	-0.003622
31.7167	-0.00313
31.7333	-0.002799
31.75	-0.002407
31.7667	-0.002396
31.7833	-0.002524
31.8	-0.002713
31.8167	-0.002822
31.8333	-0.002641
31.85	-0.002431
31.8667	-0.002291
31.8833	-0.001841
31.9	-0.00157
31.9167	-0.00149
31.9333	-0.001452
31.95	-0.001433
31.9667	-0.001215
31.9833	-0.001257
32	-0.001178
32.0167	-0.00101
32.0333	-0.000914
32.05	-0.000978
32.0667	-0.001172
32.0833	-0.001055
32.1	-0.000689
32.1167	-0.000343
32.1333	-0.00015
32.15	4.3e-05
32.1667	3.6e-05
32.1833	-8.1e-05
32.2	-2.8e-05
32.2167	4.5e-05
32.2333	5e-06
32.25	9.4e-05
32.2667	4.4e-05
32.2833	0.000153
32.3	0.000183
32.3167	0.000122
32.3333	-5.2e-05
32.35	-0.000417
32.3667	-0.000702
32.3833	-0.000896
32.4	-0.000901
32.4167	-0.001086
32.4333	-0.001165
32.45	-0.001384
32.4667	-0.001534
32.4833	-0.001453
32.5	-0.001282
32.5167	-0.000931
32.5333	-0.000755
32.55	-0.000709
32.5667	-0.000513
32.5833	-0.000297
32.6	-0.000421
32.6167	-0.000645
32.6333	-0.000803
32.65	-0.000651
32.6667	-0.000649
32.6833	-0.000567
32.7	-0.000465
32.7167	-0.000302
32.7333	-0.000293
32.75	-0.000314
32.7667	8.4e-05
32.7833	0.000223
32.8	0.000362
32.8167	0.000371
32.8333	0.000138
32.85	-0.000175
32.8667	-0.000358
32.8833	-0.000371
32.9	-0.000194
32.9167	-0.000107
32.9333	0.000259
32.95	0.000505
32.9667	0.000561
32.9833	0.000628
33	0.000944
33.0167	0.00115
33.0333	0.000936
33.05	0.000622
33.0667	0.000578
33.0833	0.000554
33.1	0.000511
33.1167	0.000587
33.1333	0.000424
33.15	0.00038
33.1667	0.000637
33.1833	0.000674
33.2	0.000711
33.2167	0.000578
33.2333	0.000346
33.25	0.000124
33.2667	-0.000198
33.2833	-0.0003
33.3	-0.000192
33.3167	-0.000194
33.3333	1.5e-05
33.35	0.000184
33.3667	0.000203
33.3833	0.000192
[truncated: 909 more rows]
