# Supplementary material for: Reduced dynamic complexity allows structure elucidation of an excited state of KRASG13D
Source: Commun Biol. 2023 Jun 2;6:594. doi: 10.1038/s42003-023-04960-6 (PMC10238545; doi:10.1038/s42003-023-04960-6)
Supplement: Supplementary file 7 — Supplementary Data 4 [file 42003_2023_4960_MOESM7_ESM.xlsx]

## Sheet: ITC data collection information
	ITC Parameters and conditions
	ITC/Dialysis Buffer: 20 mM HEPES pH-7.4, 300 mM NaCl, 5 mM MgCl2, 1mM TCEP
	KRAS4b Mutants Concentration in ITC Cell:	35 micromolar
	RAF1-RBD Concentration in ITC syringe:	350 micromolar
	Temperature:	25 Deg C

## Sheet: G13D_KRAS4b(vs)RAF1-RBD
DP_X	DP_Y	Baseline_X	Baseline_Y	Fit_X	Fit_Y	NDH_X	NDH_Y
0.083333	-0.001247			0.019342	-4.67995	0.126398	-4.6331
0.1	-0.000915			0.126398	-4.64525	0.234582	-4.53104
0.116667	-0.000802			0.234582	-4.5711	0.343897	-4.48035
0.133333	-0.00062			0.343897	-4.4676	0.454341	-4.33776
0.15	-0.000497			0.454341	-4.32015	0.565915	-4.15196
0.166667	-0.000385			0.565915	-4.1068	0.678618	-3.82469
0.183333	-0.000122			0.678618	-3.798	0.792452	-3.35981
0.2	-5.8e-05			0.792452	-3.36512	0.907414	-2.67326
0.216667	-0.000134			0.907414	-2.80767	1.02351	-2.26428
0.233333	-9.9e-05			1.02351	-2.18633	1.14073	-1.66098
0.25	-8.5e-05			1.14073	-1.60627	1.25908	-1.15035
0.266667	0.000179			1.25908	-1.14431	1.37856	-0.771535
0.283333	0.000273			1.37856	-0.812569	1.49917	-0.53187
0.3	0.000442			1.49917	-0.584995	1.62091	-0.438667
0.316667	0.000551			1.62091	-0.429905	1.74378	-0.346184
0.333333	0.000429			1.74378	-0.322736	1.86778	-0.266308
0.35	0.000608			1.86778	-0.247011	1.99291	-0.16839
0.366667	0.000726			1.99291	-0.192172	2.11917	-0.168963
0.383333	0.000725			2.11917	-0.151494
0.4	0.00071
0.416667	0.000704
0.433333	0.000519
0.45	0.000383
0.466667	1.8e-05
0.483333	0.000143
0.5	0.000413
0.516667	0.000594
0.533333	0.000784
0.55	0.000885
0.566667	0.000715
0.583333	0.000396
0.6	0.00061
0.616667	0.000615
0.633333	0.000479
0.65	0.000494
0.666667	0.000499
0.683333	0.000483
0.7	0.000479
0.716667	0.000564
0.733333	0.000509
0.75	0.000384
0.766667	0.000339
0.783333	0.000355
0.8	0.000295
0.816667	2.6e-05
0.833333	-0.000424
0.85	-0.000884
0.866667	-0.001123
0.883333	-0.001083
0.9	-0.001202
0.916667	-0.001502
0.933333	-0.001742
0.95	-0.001641
0.966667	-0.001771
0.983333	-0.002711
1	-0.004102
1.01667	-0.000945
1.03333	-0.001957
1.05	-0.029509
1.06667	-0.052271
1.08333	-0.059853
1.1	-0.058756
1.11667	-0.04585
1.13333	-0.034543
1.15	-0.022106
1.16667	-0.01656
1.18333	-0.011413
1.2	-0.008206
1.21667	-0.005759
1.23333	-0.004452
1.25	-0.004366
1.26667	-0.004549
1.28333	-0.004252
1.3	-0.003403
1.31667	-0.002764
1.33333	-0.002066
1.35	-0.001457
1.36667	-0.001128
1.38333	-0.00106
1.4	-0.000737
1.41667	-0.000256
1.43333	5.6e-05
1.45	7.8e-05
1.46667	0.00012
1.48333	0.000292
1.5	0.000699
1.51667	0.001296
1.53333	0.001262
1.55	0.001299
1.56667	0.001226
1.58333	0.000972
1.6	0.000466
1.61667	8.9e-05
1.63333	-5.8e-05
1.65	-9.5e-05
1.66667	-0.000252
1.68333	-0.000479
1.7	-0.000688
1.71667	-0.000887
1.73333	-0.001136
1.75	-0.001446
1.76667	-0.001565
1.78333	-0.001634
1.8	-0.001594
1.81667	-0.001423
1.83333	-0.001323
1.85	-0.001333
1.86667	-0.001293
1.88333	-0.001112
1.9	-0.001111
1.91667	-0.00095
1.93333	-0.000549
1.95	-0.000327
1.96667	-6.6e-05
1.98333	4.5e-05
2	0.00052
2.01667	0.000816
2.03333	0.000691
2.05	0.000657
2.06667	0.000852
2.08333	0.000957
2.1	0.001119
2.11667	0.001351
2.13333	0.001243
2.15	0.001385
2.16667	0.001477
2.18333	0.001819
2.2	0.001507
2.21667	0.001015
2.23333	0.000403
2.25	0.000151
2.26667	-0.000191
2.28333	-0.000193
2.3	-0.000183
2.31667	-0.000513
2.33333	-0.000993
2.35	-0.000983
2.36667	-0.001063
2.38333	-0.001433
2.4	-0.001045
2.41667	-0.000797
2.43333	-0.000829
2.45	-0.00081
2.46667	-0.000762
2.48333	-0.000334
2.5	-8e-06
2.51667	-0.000103
2.53333	-9.7e-05
2.55	3.8e-05
2.56667	5.3e-05
2.58333	-0.000181
2.6	-0.000158
2.61667	-0.000154
2.63333	-7.1e-05
2.65	-5.8e-05
2.66667	-0.000205
2.68333	-0.000281
2.7	-0.000459
2.71667	-0.000387
2.73333	-0.000325
2.75	-0.000313
2.76667	-0.000491
2.78333	-0.000349
2.8	-0.000327
2.81667	-0.000644
2.83333	-0.000741
2.85	-0.000839
2.86667	-0.000706
2.88333	-0.000263
2.9	-0.000147
2.91667	2.9e-05
2.93333	0.000126
2.95	0.000423
2.96667	0.00097
2.98333	0.000986
3	0.00094
3.01667	0.000644
3.03333	0.000359
3.05	0.000294
3.06667	0.000119
3.08333	0.000103
3.1	0.000217
3.11667	0.000472
3.13333	0.000327
3.15	0.000183
3.16667	0.000508
3.18333	0.000643
3.2	0.000438
3.21667	0.000245
3.23333	1.2e-05
3.25	-0.000121
3.26667	-0.000464
3.28333	-0.000257
3.3	9e-05
3.31667	6e-05
3.33333	0.000219
3.35	0.000488
3.36667	0.000948
3.38333	0.001387
3.4	0.001756
3.41667	0.001497
3.43333	0.001219
3.45	0.00146
3.46667	0.002072
3.48333	0.002574
3.5	0.003752
3.51667	0.001903
3.53333	0.001564
3.55	-0.026565
3.56667	-0.110865
3.58333	-0.226294
3.6	-0.349879
3.61667	-0.448403
3.63333	-0.471188
3.65	-0.422302
3.66667	-0.342136
3.68333	-0.264681
3.7	-0.193935
3.71667	-0.136729
3.73333	-0.098392
3.75	-0.071906
3.76667	-0.05504
3.78333	-0.045324
3.8	-0.037321
3.81667	-0.033928
3.83333	-0.030096
3.85	-0.026714
3.86667	-0.023552
3.88333	-0.020969
3.9	-0.018684
3.91667	-0.017
3.93333	-0.015606
3.95	-0.014182
3.96667	-0.013018
3.98333	-0.011454
4	-0.00992
4.01667	-0.008708
4.03333	-0.007527
4.05	-0.006536
4.06667	-0.005885
4.08333	-0.005194
4.1	-0.004545
4.11667	-0.004011
4.13333	-0.003507
4.15	-0.003253
4.16667	-0.002959
4.18333	-0.002505
4.2	-0.002056
4.21667	-0.001922
4.23333	-0.001758
4.25	-0.001413
4.26667	-0.001319
4.28333	-0.001185
4.3	-0.001083
4.31667	-0.001006
4.33333	-0.000869
4.35	-0.000791
4.36667	-0.000334
4.38333	-8.7e-05
4.4	0.000243
4.41667	0.00021
4.43333	0.000227
4.45	0.000274
4.46667	0.000501
4.48333	0.000719
4.5	0.000704
4.51667	0.000428
4.53333	0.000233
4.55	0.000217
4.56667	0.000422
4.58333	0.000576
4.6	0.000624
4.61667	0.000642
4.63333	0.00079
4.65	0.000838
4.66667	0.000716
4.68333	0.000564
4.7	0.000468
4.71667	0.000504
4.73333	0.0005
4.75	0.000706
4.76667	0.000662
4.78333	0.000568
4.8	0.000461
4.81667	0.000567
4.83333	0.000473
4.85	0.000369
4.86667	0.000265
4.88333	9.2e-05
4.9	1.5e-05
4.91667	-5.8e-05
4.93333	-1e-06
4.95	-5.4e-05
4.96667	-0.000337
4.98333	-0.00061
5	-0.000745
5.01667	-0.000907
5.03333	-0.001089
5.05	-0.00134
5.06667	-0.000952
5.08333	-0.000674
5.1	-0.000617
5.11667	-0.000446
5.13333	-0.000434
5.15	-0.000223
5.16667	2.9e-05
5.18333	-0.00053
5.2	-0.000976
5.21667	-0.001317
5.23333	-0.001328
5.25	-0.000809
5.26667	-0.00106
5.28333	-0.001561
5.3	-0.001535
5.31667	-0.001211
5.33333	-0.000817
5.35	-0.000993
5.36667	-0.001179
5.38333	-0.001405
5.4	-0.001578
5.41667	-0.001558
5.43333	-0.001358
5.45	-0.000879
5.46667	-0.000459
5.48333	0.000151
5.5	0.000244
5.51667	0.000304
5.53333	0.000514
5.55	0.000774
5.56667	0.000874
5.58333	0.000585
5.6	0.000608
5.61667	0.000654
5.63333	0.000831
5.65	0.001187
5.66667	0.001593
5.68333	0.001989
5.7	0.002387
5.71667	0.002692
5.73333	0.002947
5.75	0.003042
5.76667	0.003187
5.78333	0.003452
5.8	0.003872
5.81667	0.004072
5.83333	0.004082
5.85	0.004162
5.86667	0.004472
5.88333	0.004882
5.9	0.005243
5.91667	0.005372
5.93333	0.005302
5.95	0.005151
5.96667	0.005101
5.98333	0.00446
6	0.003308
6.01667	0.004877
6.03333	0.008777
6.05	-0.006614
6.06667	-0.087714
6.08333	-0.200214
6.1	-0.320843
6.11667	-0.422347
6.13333	-0.452432
6.15	-0.413837
6.16667	-0.337382
6.18333	-0.258517
6.2	-0.193114
6.21667	-0.138948
6.23333	-0.097542
6.25	-0.063366
6.26667	-0.04507
6.28333	-0.032703
6.3	-0.025395
6.31667	-0.020283
6.33333	-0.01197
6.35	-0.008797
6.36667	-0.012015
6.38333	-0.035252
6.4	-0.054892
6.41667	-0.057118
6.43333	-0.053213
6.45	-0.040269
6.46667	-0.025114
6.48333	-0.02023
6.5	-0.014023
6.51667	-0.009901
6.53333	-0.00564
6.55	-0.001268
6.56667	0.003134
6.58333	-0.000854
6.6	-0.018445
6.61667	-0.02352
6.63333	-0.024905
6.65	-0.021901
6.66667	-0.014306
6.68333	-0.009702
6.7	-0.006448
6.71667	-0.005336
6.73333	-0.004803
6.75	-0.004501
6.76667	-0.004079
6.78333	-0.003297
6.8	-0.00247
6.81667	-0.001902
6.83333	-0.001905
6.85	-0.002017
6.86667	-0.002
6.88333	-0.001742
6.9	-0.001308
6.91667	-0.000955
6.93333	-0.000613
6.95	-0.00018
6.96667	0.000132
6.98333	0.000275
7	0.000308
7.01667	0.000509
7.03333	0.00072
7.05	0.001002
7.06667	0.001543
7.08333	0.002134
7.1	0.002689
7.11667	0.002782
7.13333	0.002545
7.15	0.002158
7.16667	0.001731
7.18333	0.001654
7.2	0.00165
7.21667	0.001732
7.23333	0.001663
7.25	0.001625
7.26667	0.001586
7.28333	0.001378
7.3	0.000989
7.31667	0.00089
7.33333	0.000631
7.35	0.000312
7.36667	0.000253
7.38333	0.000334
7.4	0.000318
7.41667	0.000556
7.43333	0.000823
7.45	0.000751
7.46667	0.000728
7.48333	0.000726
7.5	0.00046
7.51667	0.000259
7.53333	0.000598
7.55	0.000617
7.56667	0.000596
7.58333	0.000625
7.6	0.000802
7.61667	0.000776
7.63333	0.00066
7.65	0.000694
7.66667	0.000768
7.68333	0.000822
7.7	0.001114
7.71667	0.001344
7.73333	0.001623
7.75	0.001633
7.76667	0.001433
7.78333	0.001362
7.8	0.001519
7.81667	0.001322
7.83333	0.001114
7.85	0.000717
7.86667	0.0006
7.88333	0.000173
7.9	0.000249
7.91667	8.8e-05
7.93333	-0.000173
7.95	-0.000623
7.96667	-0.000744
7.98333	-0.000725
8	-0.000766
8.01667	-0.000868
8.03333	-0.0012
8.05	-0.001631
8.06667	-0.001483
8.08333	-0.001095
8.1	-0.0007
8.11667	-0.000258
8.13333	0.000135
8.15	0.000237
8.16667	6.9e-05
8.18333	-7.9e-05
8.2	-0.000391
8.21667	-0.000808
8.23333	-0.001065
8.25	-0.001172
8.26667	-0.000869
8.28333	-0.000646
8.3	-0.000317
8.31667	-0.000504
8.33333	-0.000681
8.35	-0.000968
8.36667	-0.000836
8.38333	-0.000473
8.4	-9.4e-05
8.41667	3e-05
8.43333	0.000783
8.45	0.001367
8.46667	0.001361
8.48333	0.001664
8.5	0.002724
8.51667	0.00444
8.53333	0.007946
8.55	-0.003318
8.56667	-0.075822
8.58333	-0.187916
8.6	-0.308574
8.61667	-0.407655
8.63333	-0.445045
8.65	-0.414536
8.66667	-0.351037
8.68333	-0.279248
8.7	-0.209402
8.71667	-0.155518
8.73333	-0.112125
8.75	-0.084352
8.76667	-0.065088
8.78333	-0.048765
8.8	-0.038064
8.81667	-0.033525
8.83333	-0.029877
8.85	-0.026368
8.86667	-0.02395
8.88333	-0.021711
8.9	-0.019735
8.91667	-0.01779
8.93333	-0.015515
8.95	-0.01381
8.96667	-0.012236
8.98333	-0.010481
9	-0.008898
9.01667	-0.008106
9.03333	-0.007184
9.05	-0.005712
9.06667	-0.0046
9.08333	-0.003998
9.1	-0.003797
9.11667	-0.003097
9.13333	-0.002547
9.15	-0.002047
9.16667	-0.001797
9.18333	-0.001377
9.2	-0.001017
9.21667	-0.000798
9.23333	-0.000549
9.25	-0.00068
9.26667	-0.000541
9.28333	-0.000422
9.3	-0.000193
9.31667	-3.3e-05
9.33333	0.000306
9.35	0.000245
9.36667	0.000285
9.38333	0.000324
9.4	0.000483
9.41667	0.000443
9.43333	0.000253
9.45	-2.6e-05
9.46667	-0.000146
9.48333	-0.000276
9.5	-0.000196
9.51667	-0.000105
9.53333	-1.4e-05
9.55	0.000116
9.56667	0.000167
9.58333	0.000118
9.6	-0.000121
9.61667	-0.000189
9.63333	0.000132
9.65	8.4e-05
9.66667	0.000156
9.68333	0.000107
9.7	-0.000351
9.71667	-0.000269
9.73333	-0.000226
9.75	-0.000154
9.76667	9.8e-05
9.78333	0.000281
9.8	0.000253
9.81667	-0.000193
9.83333	-0.00047
9.85	-0.000707
9.86667	-0.000714
9.88333	-0.000661
9.9	-0.000657
9.91667	-0.000612
9.93333	-0.000697
9.95	-0.000832
9.96667	-0.000938
9.98333	-0.000763
10	-0.000486
10.0167	-0.000607
10.0333	-0.000428
10.05	-0.000199
10.0667	0.00015
10.0833	0.00047
10.1	0.000762
10.1167	0.00098
10.1333	0.001288
10.15	0.001306
10.1667	0.001184
10.1833	0.000862
10.2	0.000784
10.2167	0.000843
10.2333	0.000873
10.25	0.000992
10.2667	0.001092
10.2833	0.000911
10.3	0.000615
10.3167	0.000335
10.3333	-1.4e-05
10.35	-0.000404
10.3667	-0.000913
10.3833	-0.001042
10.4	-0.001088
10.4167	-0.001248
10.4333	-0.001478
10.45	-0.001297
10.4667	-0.001117
10.4833	-0.000897
10.5	-0.000753
10.5167	-0.000652
10.5333	-0.000351
10.55	0.00012
10.5667	0.000421
10.5833	0.000651
10.6	0.000887
10.6167	0.000872
10.6333	0.000836
10.65	0.000731
10.6667	0.000906
10.6833	0.00098
10.7	0.00107
10.7167	0.00123
10.7333	0.0013
10.75	0.00133
10.7667	0.00127
10.7833	0.00111
10.8	0.000814
10.8167	0.000408
10.8333	0.000322
10.85	0.000495
10.8667	0.000559
10.8833	0.000552
10.9	0.000519
10.9167	0.000562
10.9333	0.000464
10.95	-0.000153
10.9667	-0.00048
10.9833	-0.000227
11	-0.001054
11.0167	-0.002178
11.0333	0.000558
11.05	-0.007176
11.0667	-0.06728
11.0833	-0.174934
11.1	-0.28326
11.1167	-0.376667
11.1333	-0.428244
11.15	-0.412121
11.1667	-0.353498
11.1833	-0.284896
11.2	-0.217276
11.2167	-0.162292
11.2333	-0.120739
11.25	-0.087545
11.2667	-0.070422
11.2833	-0.055688
11.3	-0.03792
11.3167	-0.030741
11.3333	-0.025213
11.35	-0.023855
11.3667	-0.021697
11.3833	-0.019939
11.4	-0.017388
11.4167	-0.014952
11.4333	-0.012785
11.45	-0.010519
11.4667	-0.008583
11.4833	-0.007786
11.5	-0.006708
11.5167	-0.005489
11.5333	-0.00509
11.55	-0.004692
11.5667	-0.003653
11.5833	-0.002394
11.6	-0.001833
11.6167	-0.001432
11.6333	-0.00122
11.65	-0.001129
11.6667	-0.001208
11.6833	-0.000996
11.7	-0.000571
11.7167	-0.000199
11.7333	4.3e-05
11.75	4.4e-05
11.7667	-9.4e-05
11.7833	-0.000122
11.8	0.000137
11.8167	0.000449
11.8333	0.000751
11.85	0.001023
11.8667	0.001164
11.8833	0.001156
11.9	0.001078
11.9167	0.00103
11.9333	0.001161
11.95	0.001143
11.9667	0.001264
11.9833	0.001505
12	0.001608
12.0167	0.001505
12.0333	0.001251
12.05	0.001038
12.0667	0.000974
12.0833	0.001021
12.1	0.001129
12.1167	0.000862
12.1333	0.000736
12.15	0.000469
12.1667	0.000102
12.1833	-9.5e-05
12.2	-7e-05
12.2167	-2.2e-05
12.2333	-2.4e-05
12.25	-2.5e-05
12.2667	7.3e-05
12.2833	0.000102
12.3	-0.000249
12.3167	-0.000358
12.3333	-0.000696
12.35	-0.000744
12.3667	-0.000633
12.3833	-0.000411
12.4	-0.000469
12.4167	-0.000515
12.4333	-0.000592
12.45	-0.000558
12.4667	-0.000324
12.4833	-0.000221
12.5	-7.6e-05
12.5167	-0.0001
12.5333	1.6e-05
12.55	9.2e-05
12.5667	-2.1e-05
12.5833	-0.000125
12.6	-0.000458
12.6167	-0.000708
12.6333	-0.000648
12.65	-0.000478
12.6667	-0.000148
12.6833	-0.000108
12.7	-0.000117
12.7167	-5.1e-05
12.7333	0.000135
12.75	0.000301
12.7667	0.000376
12.7833	0.000272
12.8	0.0002
12.8167	0.000224
12.8333	0.000318
12.85	0.000263
12.8667	0.000427
12.8833	0.000621
12.9	0.000797
12.9167	0.000961
12.9333	0.001335
12.95	0.00151
12.9667	0.001464
12.9833	0.001238
13	0.001094
13.0167	0.001137
13.0333	0.00085
13.05	0.000302
13.0667	-0.000245
13.0833	-0.000542
13.1	-0.000668
13.1167	-0.00083
13.1333	-0.000992
13.15	-0.000584
13.1667	-0.000307
13.1833	-0.000529
13.2	-0.000711
13.2167	-0.000891
13.2333	-0.000871
13.25	-0.001102
13.2667	-0.001262
13.2833	-0.001063
13.3	-0.000523
13.3167	6.8e-05
13.3333	0.000529
13.35	0.00026
13.3667	0.000341
13.3833	0.000901
13.4	0.001292
13.4167	0.001045
13.4333	0.000717
13.45	0.00092
13.4667	0.000872
13.4833	-0.000515
13.5	-0.000612
13.5167	0.00147
13.5333	0.007103
13.55	-0.004914
13.5667	-0.059681
13.5833	-0.157268
13.6	-0.281995
13.6167	-0.367684
13.6333	-0.402072
13.65	-0.380381
13.6667	-0.32728
13.6833	-0.261848
13.7	-0.201258
13.7167	-0.15298
13.7333	-0.112302
13.75	-0.081875
13.7667	-0.060947
13.7833	-0.047369
13.8	-0.039692
13.8167	-0.0328
13.8333	-0.028828
13.85	-0.025686
13.8667	-0.022054
13.8833	-0.019482
13.9	-0.017032
13.9167	-0.014687
13.9333	-0.012893
13.95	-0.011759
13.9667	-0.010975
13.9833	-0.010021
14	-0.008768
14.0167	-0.007993
14.0333	-0.006949
14.05	-0.006104
14.0667	-0.00532
14.0833	-0.004416
14.1	-0.003743
14.1167	-0.00347
14.1333	-0.003248
14.15	-0.002775
14.1667	-0.002883
14.1833	-0.00305
14.2	-0.002899
14.2167	-0.00252
14.2333	-0.002012
14.25	-0.001633
14.2667	-0.001624
14.2833	-0.001615
14.3	-0.001308
14.3167	-0.001252
14.3333	-0.001146
14.35	-0.00134
14.3667	-0.001434
14.3833	-0.000808
14.4	-3.3e-05
14.4167	-0.000114
14.4333	-0.000196
14.45	-4.8e-05
14.4667	0.000651
14.4833	0.001239
14.5	0.001127
14.5167	0.000825
14.5333	0.000752
14.55	0.00061
14.5667	0.000467
14.5833	0.000545
14.6	0.000683
14.6167	0.000764
14.6333	0.000676
14.65	0.000408
14.6667	0.000519
14.6833	0.000501
14.7	0.000533
14.7167	0.000471
14.7333	0.00058
14.75	0.000398
14.7667	0.000497
14.7833	0.000415
14.8	0.000354
14.8167	0.00024
14.8333	0.000427
14.85	0.000423
14.8667	0.000529
14.8833	0.000396
14.9	0.000113
14.9167	-0.000203
14.9333	-0.000279
14.95	-0.000545
14.9667	-0.000621
14.9833	-0.000628
15	-0.000603
15.0167	-0.000682
15.0333	-0.00078
15.05	-0.000789
15.0667	-0.000747
15.0833	-0.000456
15.1	-0.000314
15.1167	-0.000393
15.1333	-0.000423
15.15	-0.000632
15.1667	-0.000772
15.1833	-0.000702
15.2	-0.0004
15.2167	7.2e-05
15.2333	0.000295
15.25	0.000398
15.2667	0.000441
15.2833	0.000544
15.3	0.000828
15.3167	0.000867
15.3333	0.000486
15.35	0.000185
15.3667	1.5e-05
15.3833	0.000194
15.4	0.000104
15.4167	0.000163
15.4333	0.000201
15.45	0.000329
15.4667	0.000718
15.4833	0.000866
15.5	0.000735
15.5167	0.000494
15.5333	0.000274
15.55	0.000153
15.5667	0.000182
15.5833	0.000131
15.6	0.000311
15.6167	0.000671
15.6333	0.000961
15.65	0.000981
15.6667	0.001131
15.6833	0.001251
15.7	0.001312
15.7167	0.001421
15.7333	0.001301
15.75	0.00121
15.7667	0.001139
15.7833	0.001029
15.8	0.000949
15.8167	0.000982
15.8333	0.000975
15.85	0.001038
15.8667	0.000991
15.8833	0.000934
15.9	0.000777
15.9167	0.000135
15.9333	-0.000256
15.95	-0.000408
15.9667	-0.00012
15.9833	-3.2e-05
16	-0.000934
16.0167	-0.001522
16.0333	-0.000209
16.05	-0.002207
16.0667	-0.037284
16.0833	-0.116852
16.1	-0.21155
16.1167	-0.300983
16.1333	-0.358047
16.15	-0.3654
16.1667	-0.328984
16.1833	-0.274158
16.2	-0.212121
16.2167	-0.162321
16.2333	-0.123452
16.25	-0.091882
16.2667	-0.069042
16.2833	-0.052572
16.3	-0.040043
16.3167	-0.03488
16.3333	-0.030377
16.35	-0.027094
16.3667	-0.023672
16.3833	-0.021239
16.4	-0.019076
16.4167	-0.017071
16.4333	-0.015096
16.45	-0.013431
16.4667	-0.012166
16.4833	-0.010441
16.5	-0.008596
16.5167	-0.007062
16.5333	-0.00585
16.55	-0.004737
16.5667	-0.003495
16.5833	-0.002272
16.6	-0.00105
16.6167	-2.7e-05
16.6333	0.000616
16.65	0.000788
16.6667	0.000981
16.6833	0.000953
16.7	0.000966
16.7167	0.001218
16.7333	0.001329
16.75	0.00138
16.7667	0.001582
16.7833	0.001903
16.8	0.002094
16.8167	0.001971
16.8333	0.001807
16.85	0.001673
16.8667	0.001619
16.8833	0.001325
16.9	0.001071
16.9167	0.000812
16.9333	0.000633
16.95	0.000414
16.9667	0.000135
16.9833	-4.3e-05
17	-8.2e-05
17.0167	1e-05
17.0333	1.4e-05
17.05	0.000227
17.0667	0.00039
17.0833	0.000363
17.1	0.000416
17.1167	0.000447
17.1333	0.000308
17.15	0.000159
17.1667	0.00056
17.1833	0.000552
17.2	0.000453
17.2167	0.000626
17.2333	0.00081
17.25	0.001134
17.2667	0.001579
17.2833	0.001643
17.3	0.001797
17.3167	0.001726
17.3333	0.001566
17.35	0.001286
17.3667	0.001246
17.3833	0.000936
17.4	0.001076
17.4167	0.000988
17.4333	0.000691
17.45	0.000405
17.4667	0.000119
17.4833	-2.7e-05
17.5	-0.000134
17.5167	-5.2e-05
17.5333	-0.00019
17.55	-0.000347
17.5667	-0.000634
17.5833	-0.000612
17.6	-0.000669
17.6167	-0.000773
17.6333	-0.000726
17.65	-0.0009
17.6667	-0.000873
17.6833	-0.001006
17.7	-0.001219
17.7167	-0.001332
17.7333	-0.001473
17.75	-0.001545
17.7667	-0.001327
17.7833	-0.001028
17.8	-0.00074
17.8167	-0.00035
17.8333	-3.9e-05
17.85	0.000121
17.8667	0.000272
17.8833	0.000353
17.9	0.000374
17.9167	0.000659
17.9333	0.000935
17.95	0.000992
17.9667	0.000758
17.9833	0.000754
18	0.000871
18.0167	0.001162
18.0333	0.001036
18.05	0.001039
18.0667	0.001063
18.0833	0.001067
18.1	0.00081
18.1167	0.000558
18.1333	0.000687
18.15	0.000306
18.1667	0.000125
18.1833	7.5e-05
18.2	4.4e-05
18.2167	-0.000196
18.2333	-0.000225
18.25	-0.000153
18.2667	7.8e-05
18.2833	0.00029
18.3	0.000451
18.3167	0.000699
18.3333	0.000619
18.35	0.000518
18.3667	0.000938
18.3833	0.001317
18.4	0.001286
18.4167	0.001438
18.4333	0.002079
18.45	0.002091
18.4667	0.001873
18.4833	0.002234
18.5	0.004226
18.5167	0.005962
18.5333	0.007867
18.55	0.007001
18.5667	-0.013574
18.5833	-0.074489
18.6	-0.160174
18.6167	-0.241984
18.6333	-0.302996
18.65	-0.321188
18.6667	-0.303981
18.6833	-0.261793
18.7	-0.210026
18.7167	-0.160261
18.7333	-0.128111
18.75	-0.093271
18.7667	-0.070391
18.7833	-0.058812
18.8	-0.046272
18.8167	-0.035524
18.8333	-0.030432
18.85	-0.02602
18.8667	-0.020918
18.8833	-0.018576
18.9	-0.016795
18.9167	-0.015223
18.9333	-0.01313
18.95	-0.011516
18.9667	-0.009903
18.9833	-0.008219
19	-0.007176
19.0167	-0.005835
19.0333	-0.004942
19.05	-0.004159
19.0667	-0.002967
19.0833	-0.001744
19.1	-0.000541
19.1167	-0.000168
19.1333	-4.1e-05
19.15	0.000226
19.1667	0.000633
19.1833	0.00076
19.2	0.000797
19.2167	0.000741
19.2333	0.000973
19.25	0.001294
19.2667	0.001476
19.2833	0.001308
19.3	0.00122
19.3167	0.001204
19.3333	0.001108
19.35	0.000703
19.3667	0.000487
19.3833	4.2e-05
19.4	-0.000133
19.4167	-0.000274
19.4333	-0.000312
19.45	-0.000479
19.4667	-0.000956
19.4833	-0.001004
19.5	-0.000761
19.5167	-0.000892
19.5333	-0.000877
19.55	-0.000601
19.5667	-0.000525
19.5833	-0.00066
19.6	-0.000604
19.6167	-0.000659
19.6333	-0.000513
19.65	-0.000107
19.6667	-1e-06
19.6833	-0.000225
19.7	-0.000299
19.7167	-0.000268
19.7333	-9.2e-05
19.75	0.000233
19.7667	0.000419
19.7833	0.000684
19.8	0.001
19.8167	0.001255
19.8333	0.001319
19.85	0.001484
19.8667	0.001418
19.8833	0.001233
19.9	0.001227
19.9167	0.001414
19.9333	0.001964
19.95	0.002704
19.9667	0.003104
19.9833	0.002924
20	0.002854
20.0167	0.003084
20.0333	0.003171
20.05	0.003357
20.0667	0.003734
20.0833	0.004081
20.1	0.004277
20.1167	0.004623
20.1333	0.004777
20.15	0.005342
20.1667	0.006016
20.1833	0.00656
20.2	0.007124
20.2167	0.007746
20.2333	0.008454
20.25	0.009101
20.2667	0.009529
20.2833	0.009856
20.3	0.010544
20.3167	0.01134
20.3333	0.012022
20.35	0.012754
20.3667	0.013476
20.3833	0.013629
20.4	0.014331
20.4167	0.014865
20.4333	0.015417
20.45	0.016399
20.4667	0.017971
20.4833	0.017203
20.5	0.017964
20.5167	0.01276
20.5333	-0.026469
20.55	-0.064837
20.5667	-0.078766
20.5833	-0.076125
20.6	-0.062084
20.6167	-0.044601
20.6333	-0.026728
20.65	-0.018334
20.6667	-0.00971
20.6833	-0.006967
20.7	-0.003973
20.7167	-0.00045
20.7333	0.002163
20.75	0.003847
20.7667	0.00454
20.7833	0.004803
20.8	0.005396
20.8167	0.005877
20.8333	0.006645
20.85	0.007863
20.8667	0.008761
20.8833	0.009549
20.9	0.009767
20.9167	0.009668
20.9333	0.009738
20.95	0.010429
20.9667	0.011459
20.9833	0.0124
21	0.01378
21.0167	0.015208
21.0333	0.018491
21.05	0.016535
21.0667	-0.004181
21.0833	-0.056658
21.1	-0.121274
21.1167	-0.187996
21.1333	-0.24021
21.15	-0.257253
21.1667	-0.246266
21.1833	-0.213649
21.2	-0.172273
21.2167	-0.136085
21.2333	-0.102336
21.25	-0.078946
21.2667	-0.060177
21.2833	-0.045077
21.3	-0.036388
21.3167	-0.02942
21.3333	-0.026219
21.35	-0.022897
21.3667	-0.019695
21.3833	-0.016363
21.4	-0.013112
21.4167	-0.010055
21.4333	-0.007352
21.45	-0.006588
21.4667	-0.005584
21.4833	-0.00485
21.5	-0.004517
21.5167	-0.004112
21.5333	-0.002816
21.55	-0.002431
21.5667	-0.002056
21.5833	-0.001451
21.6	-0.000965
21.6167	-0.000952
21.6333	-0.000586
21.65	-0.000109
21.6667	7.7e-05
21.6833	0.000354
21.7	0.00051
21.7167	0.00069
21.7333	0.000698
21.75	0.000755
21.7667	0.000702
21.7833	0.001029
21.8	0.001347
21.8167	0.001543
21.8333	0.001538
21.85	0.001744
21.8667	0.00182
21.8833	0.001706
21.9	0.001542
21.9167	0.001429
21.9333	0.001397
21.95	0.001325
21.9667	0.001544
21.9833	0.001342
22	0.001151
22.0167	0.001079
22.0333	0.000989
22.05	0.000868
22.0667	0.001088
22.0833	0.001148
22.1	0.000928
22.1167	0.000774
22.1333	0.00019
22.15	-0.000363
22.1667	-0.000277
22.1833	-0.000111
22.2	-0.000165
22.2167	-0.000286
22.2333	-0.000531
22.25	-0.001035
22.2667	-0.001279
22.2833	-0.001293
22.3	-0.001518
22.3167	-0.001303
22.3333	-0.000723
22.35	-0.000703
22.3667	-0.000783
22.3833	-0.000563
22.4	-0.000293
22.4167	0.000145
22.4333	0.000136
22.45	-0.000192
22.4667	-0.00041
22.4833	-7.8e-05
22.5	0.000184
22.5167	0.000333
22.5333	0.000635
22.55	0.001018
22.5667	0.000651
22.5833	0.000363
22.6	7.6e-05
22.6167	-4.6e-05
22.6333	-0.000424
22.65	-0.000503
22.6667	-0.000561
22.6833	-0.000459
22.7	-0.000228
22.7167	-0.000222
22.7333	-0.000403
22.75	-0.000164
22.7667	-0.000336
22.7833	-0.000627
22.8	-0.000898
22.8167	-0.001266
22.8333	-0.001011
22.85	-0.000756
22.8667	-0.000911
22.8833	-0.000975
22.9	-0.00113
22.9167	-0.00113
22.9333	-0.001077
22.95	-0.000894
22.9667	-0.000411
22.9833	-0.000117
23	-0.000134
23.0167	7.7e-05
23.0333	0.000303
23.05	0.000519
23.0667	0.000396
23.0833	0.000522
23.1	0.000768
23.1167	0.000724
23.1333	0.000769
23.15	0.000723
23.1667	0.000897
23.1833	0.001031
23.2	0.000955
23.2167	0.001061
23.2333	0.000945
23.25	0.00121
23.2667	0.001205
23.2833	0.0012
23.3	0.001084
23.3167	0.001081
23.3333	0.001126
23.35	0.001071
23.3667	0.000986
23.3833	0.001261
23.4	0.001546
23.4167	0.00198
23.4333	0.002421
23.45	0.002792
23.4667	0.003424
23.4833	0.003425
23.5	0.003056
23.5167	0.004021
23.5333	0.003838
23.55	0.001166
23.5667	-0.007736
23.5833	-0.041068
23.6	-0.090271
23.6167	-0.142216
23.6333	-0.184793
23.65	-0.206961
23.6667	-0.200619
23.6833	-0.175456
23.7	-0.143024
23.7167	-0.114331
23.7333	-0.092006
23.75	-0.072371
23.7667	-0.053906
23.7833	-0.046921
23.8	-0.038516
23.8167	-0.031127
23.8333	-0.024852
23.85	-0.019237
23.8667	-0.017961
23.8833	-0.016236
23.9	-0.013741
23.9167	-0.012187
23.9333	-0.010633
23.95	-0.00925
23.9667	-0.008766
23.9833	-0.007992
24	-0.007208
24.0167	-0.00638
24.0333	-0.005415
24.05	-0.004429
24.0667	-0.003304
24.0833	-0.002679
24.1	-0.002504
24.1167	-0.002199
24.1333	-0.001825
24.15	-0.0013
24.1667	-0.000935
24.1833	-0.00038
24.2	0.000225
24.2167	0.000588
24.2333	0.000679
24.25	0.00084
24.2667	0.001042
24.2833	0.001333
24.3	0.001554
24.3167	0.001832
24.3333	0.001886
24.35	0.001791
24.3667	0.001915
24.3833	0.00228
24.4	0.002164
24.4167	0.001771
24.4333	0.0015
24.45	0.00129
24.4667	0.001329
24.4833	0.001248
24.5	0.001028
24.5167	0.000902
24.5333	0.000953
24.55	0.001013
24.5667	0.000894
24.5833	0.000564
24.6	0.000324
24.6167	2.1e-05
24.6333	5.6e-05
24.65	0.00046
24.6667	0.000554
24.6833	0.000428
24.7	0.000252
24.7167	0.000203
24.7333	0.000432
24.75	0.000621
24.7667	0.0006
24.7833	0.000448
24.8	0.000627
24.8167	0.000493
24.8333	0.000496
24.85	0.000439
24.8667	0.000552
24.8833	0.000485
24.9	2.8e-05
24.9167	-0.000223
24.9333	-7.8e-05
24.95	-6.3e-05
24.9667	-0.000277
24.9833	-0.000172
25	-0.000156
25.0167	-0.000276
25.0333	-0.000311
25.05	-0.000135
25.0667	-0.00012
25.0833	-0.000334
25.1	-8.9e-05
25.1167	-0.00014
25.1333	-5.6e-05
25.15	-5.2e-05
25.1667	-6.8e-05
25.1833	3.6e-05
25.2	2e-05
25.2167	8.7e-05
25.2333	0.000278
25.25	0.000399
25.2667	0.000351
25.2833	0.000282
25.3	-3.7e-05
25.3167	-0.000214
25.3333	-0.000217
25.35	-8e-05
25.3667	6.7e-05
25.3833	0.000173
25.4	0.00033
25.4167	7.8e-05
25.4333	-0.000181
25.45	-0.00027
25.4667	-0.00037
25.4833	-0.000419
25.5	-0.000339
25.5167	-0.000297
25.5333	-0.000274
25.55	-0.000351
25.5667	-0.000379
25.5833	-0.000136
25.6	0.000197
25.6167	0.000101
25.6333	0.000245
25.65	0.0002
25.6667	0.000174
25.6833	0.000109
25.7	-0.000107
25.7167	-0.000412
25.7333	-0.000516
25.75	-0.000291
25.7667	1.4e-05
25.7833	0.0001
25.8	6.5e-05
25.8167	6.1e-05
25.8333	0.000207
25.85	0.000283
25.8667	3.9e-05
25.8833	-0.000155
25.9	-7.9e-05
25.9167	-0.000242
25.9333	0.000114
25.95	0.00077
25.9667	0.000896
25.9833	0.000563
26	0.000849
26.0167	-0.000375
26.0333	-0.002929
26.05	-0.000904
26.0667	-0.001008
26.0833	-0.021232
26.1	-0.053707
26.1167	-0.088942
26.1333	-0.122268
26.15	-0.145084
26.1667	-0.144861
26.1833	-0.135217
26.2	-0.115723
26.2167	-0.09116
26.2333	-0.06836
26.25	-0.052469
26.2667	-0.045389
26.2833	-0.035028
26.3	-0.028898
26.3167	-0.022129
26.3333	-0.017773
26.35	-0.013677
26.3667	-0.01149
26.3833	-0.009684
26.4	-0.008728
26.4167	-0.008224
26.4333	-0.007684
26.45	-0.006813
26.4667	-0.005803
26.4833	-0.004853
26.5	-0.003992
26.5167	-0.003125
26.5333	-0.002361
26.55	-0.001958
26.5667	-0.001785
26.5833	-0.001461
26.6	-0.001188
26.6167	-0.000967
26.6333	-0.000841
26.65	-0.000725
26.6667	-0.000399
26.6833	5.7e-05
26.7	0.000363
26.7167	0.000437
26.7333	0.000548
26.75	0.000429
26.7667	0.00043
26.7833	0.00031
26.8	0.000351
26.8167	0.000261
26.8333	2.8e-05
26.85	-5.5e-05
26.8667	-7.7e-05
26.8833	-1e-05
26.9	1.7e-05
26.9167	-0.000147
26.9333	-0.000292
26.95	-0.000347
26.9667	-0.000272
26.9833	-0.000177
27	-0.000142
27.0167	-0.000198
27.0333	-0.000233
27.05	-0.000359
27.0667	-0.000495
27.0833	-0.000581
27.1	-0.000567
27.1167	-0.000533
27.1333	-0.000557
27.15	-0.000391
27.1667	-0.000116
27.1833	-1e-05
27.2	9.6e-05
27.2167	0.000173
27.2333	0.000264
27.25	0.000515
27.2667	0.000756
27.2833	0.000987
27.3	0.000949
27.3167	0.000832
27.3333	0.000852
27.35	0.000971
27.3667	0.001101
27.3833	0.00127
27.4	0.001349
27.4167	0.001522
27.4333	0.00164
27.45	0.001538
27.4667	0.001176
27.4833	0.000664
27.5	0.000142
27.5167	-0.000249
27.5333	-0.000526
27.55	-0.000743
27.5667	-0.00077
27.5833	-0.000847
27.6	-0.001054
27.6167	-0.00129
27.6333	-0.001036
27.65	-0.000802
27.6667	-0.000878
27.6833	-0.001084
27.7	-0.00136
27.7167	-0.001096
27.7333	-0.000981
27.75	-0.000937
27.7667	-0.000743
27.7833	-0.000599
27.8	-0.000315
27.8167	-0.00024
27.8333	8.7e-05
27.85	0.000393
27.8667	0.000459
27.8833	0.000566
27.9	0.000352
27.9167	0.00015
27.9333	0.000281
27.95	0.000393
27.9667	0.000504
27.9833	0.000486
28	0.000517
28.0167	0.000581
28.0333	0.000729
28.05	0.000837
28.0667	0.001146
28.0833	0.001004
28.1	0.001052
28.1167	0.001082
28.1333	0.000997
28.15	0.000972
28.1667	0.000866
28.1833	0.001201
28.2	0.000886
28.2167	0.000411
28.2333	-5.1e-05
28.25	-0.000243
28.2667	-0.000266
28.2833	-0.000318
28.3	-0.000491
28.3167	-0.000563
28.3333	-0.000748
28.35	-0.000942
28.3667	-0.000916
28.3833	-0.000991
28.4	-0.001275
28.4167	-0.001441
28.4333	-0.00129
28.45	-0.000859
28.4667	-9.9e-05
28.4833	0.000512
28.5	0.000273
28.5167	-0.000568
28.5333	-0.001262
28.55	0.000673
28.5667	-0.001482
28.5833	-0.013656
28.6	-0.038011
28.6167	-0.063497
28.6333	-0.085966
28.65	-0.102235
28.6667	-0.099375
28.6833	-0.088004
28.7	-0.077914
28.7167	-0.064184
28.7333	-0.049158
28.75	-0.044252
28.7667	-0.031946
28.7833	-0.02165
28.8	-0.018784
28.8167	-0.014558
28.8333	-0.010646
28.85	-0.008684
28.8667	-0.008472
28.8833	-0.00769
28.9	-0.006468
28.9167	-0.006017
28.9333	-0.005108
28.95	-0.003919
28.9667	-0.003481
28.9833	-0.003102
29	-0.002994
29.0167	-0.003076
29.0333	-0.003091
29.05	-0.002665
29.0667	-0.0026
29.0833	-0.002534
29.1	-0.002079
29.1167	-0.001594
29.1333	-0.001312
29.15	-0.000889
29.1667	-0.000676
29.1833	-0.000614
29.2	-0.000241
29.2167	6.1e-05
29.2333	0.000232
29.25	0.000472
29.2667	0.000362
29.2833	0.000573
29.3	0.000923
29.3167	0.001183
29.3333	0.001401
29.35	0.00141
29.3667	0.001588
29.3833	0.001967
29.4	0.001955
29.4167	0.001573
29.4333	0.00096
29.45	0.000558
29.4667	0.000405
29.4833	0.000432
29.5	0.000209
29.5167	0.000285
29.5333	0.000521
29.55	0.000337
29.5667	0.000443
29.5833	0.000329
29.6	-3.5e-05
29.6167	-0.000229
29.6333	-6.4e-05
29.65	0.000152
29.6667	-0.000233
29.6833	-0.000818
29.7	-0.000763
29.7167	-0.000538
29.7333	-0.000533
29.75	-0.000658
29.7667	-0.000533
29.7833	-0.000558
29.8	-0.000343
29.8167	-0.000687
29.8333	-0.00084
29.85	-0.000754
29.8667	-0.000457
29.8833	-3e-05
29.9	7.7e-05
29.9167	6.5e-05
29.9333	7e-06
29.95	0.00026
29.9667	0.000813
29.9833	0.000985
30	0.001158
30.0167	0.001182
30.0333	0.001184
30.05	0.001205
30.0667	0.001197
30.0833	0.000939
30.1	0.000671
30.1167	0.000754
30.1333	0.000775
30.15	0.000657
30.1667	0.000768
30.1833	0.00066
30.2	0.000371
30.2167	0.000494
30.2333	0.000513
30.25	0.000482
30.2667	0.000401
30.2833	0.000299
30.3	5.8e-05
30.3167	-0.000152
30.3333	-0.00033
30.35	-0.000427
30.3667	-0.000345
30.3833	-0.000392
30.4	-0.00038
30.4167	-0.000107
30.4333	0.000125
30.45	0.000208
30.4667	0.00029
30.4833	0.000322
30.5	6.4e-05
30.5167	-0.000204
30.5333	-0.000395
30.55	-0.000607
30.5667	-0.000658
30.5833	-0.00074
30.6	-0.000801
30.6167	-0.000773
30.6333	-0.000611
30.65	-0.000539
30.6667	-0.000567
30.6833	-0.000756
30.7	-0.000884
30.7167	-0.000682
30.7333	-0.000638
30.75	-0.000703
30.7667	-0.000688
30.7833	-0.000613
30.8	-0.000699
30.8167	-0.000654
30.8333	-0.000405
30.85	-0.000126
30.8667	6.3e-05
30.8833	0.000242
30.9	0.000521
30.9167	0.00071
30.9333	0.001036
30.95	0.001613
30.9667	0.001519
30.9833	0.001635
31	0.001271
31.0167	0.001077
31.0333	-0.000438
31.05	-0.000994
31.0667	-0.000409
31.0833	-0.005655
31.1	-0.022741
31.1167	-0.036616
31.1333	-0.056404
31.15	-0.070801
31.1667	-0.074608
31.1833	-0.067605
31.2	-0.054493
31.2167	-0.04509
31.2333	-0.033139
31.25	-0.024848
31.2667	-0.016427
31.2833	-0.014516
31.3	-0.012715
31.3167	-0.010904
31.3333	-0.009174
31.35	-0.007635
31.3667	-0.006365
31.3833	-0.005476
31.4	-0.005016
31.4167	-0.004647
31.4333	-0.004179
31.45	-0.003241
31.4667	-0.002602
31.4833	-0.001774
31.5	-0.001076
31.5167	-0.000628
31.5333	-0.000252
31.55	-8.5e-05
31.5667	0.000101
31.5833	0.000168
31.6	4.5e-05
31.6167	-0.000179
31.6333	-0.000424
31.65	-0.000378
31.6667	-0.000263
31.6833	-9.8e-05
31.7	8.8e-05
31.7167	0.000293
31.7333	0.000357
31.75	0.000411
31.7667	0.000495
31.7833	0.000479
31.8	0.000413
31.8167	0.000387
31.8333	0.000409
31.85	0.000212
31.8667	7.5e-05
31.8833	-3.2e-05
31.9	-0.00025
31.9167	-7e-06
31.9333	0.000194
31.95	0.000206
31.9667	0.000257
31.9833	0.000138
32	-9e-05
32.0167	-0.000339
32.0333	-0.000419
32.05	-0.00048
32.0667	-0.00041
32.0833	-0.00057
32.1	-0.000641
32.1167	-0.000661
32.1333	-0.000833
32.15	-0.001145
32.1667	-0.000956
32.1833	-0.000848
32.2	-0.00058
32.2167	-0.000222
32.2333	-0.000102
32.25	-0.000163
32.2667	-0.000293
32.2833	-0.000413
32.3	-0.000274
32.3167	-2.4e-05
32.3333	0.000211
32.35	0.000316
32.3667	0.000301
32.3833	0.000475
32.4	0.0004
32.4167	0.000565
32.4333	0.0006
32.45	0.000814
32.4667	0.001009
32.4833	0.000953
32.5	0.000858
32.5167	0.000802
32.5333	0.000848
32.55	0.001224
32.5667	0.00132
32.5833	0.001237
32.6	0.001063
32.6167	0.000839
32.6333	0.000526
32.65	0.000213
32.6667	0.00057
32.6833	0.000587
32.7	0.000564
32.7167	0.000601
32.7333	0.000315
32.75	-0.000131
32.7667	-4.7e-05
32.7833	-4.2e-05
32.8	-7.8e-05
32.8167	-0.000134
32.8333	-0.000207
32.85	-0.00026
32.8667	-0.000503
32.8833	-0.000466
32.9	-0.000429
32.9167	-0.000162
32.9333	-8.6e-05
32.95	-0.00057
32.9667	-0.000605
32.9833	-0.000609
33	-0.000713
33.0167	-0.000608
33.0333	-0.000436
33.05	-0.000415
33.0667	-0.000473
33.0833	-0.000392
33.1	-0.00024
33.1167	-0.000359
33.1333	-0.000282
33.15	-0.000106
33.1667	3e-05
33.1833	3.6e-05
33.2	-3.8e-05
33.2167	1.8e-05
33.2333	0.000179
33.25	0.000109
33.2667	7e-05
33.2833	3e-05
33.3	-5e-05
33.3167	-0.000149
33.3333	-5.5e-05
33.35	-0.00017
33.3667	-0.000216
33.3833	-0.000162
[truncated: 909 more rows]

## Sheet: G13D_A130I_KRAS4b(vs)RAF1-RBD
DP_X	DP_Y	Baseline_X	Baseline_Y	Fit_X	Fit_Y	NDH_X	NDH_Y
0.083333	-0.000809			0.019342	-5.22405	0.126398	-5.15647
0.1	-0.000468			0.126398	-5.20647	0.234582	-5.17523
0.116667	-0.000258			0.234582	-5.16832	0.343897	-5.10895
0.133333	-0.000137			0.343897	-5.11363	0.454341	-5.05025
0.15	-7e-06			0.454341	-5.03251	0.565915	-4.95235
0.166667	0.000254			0.565915	-4.90716	0.678618	-4.76527
0.183333	0.000644			0.678618	-4.70493	0.792452	-4.32068
0.2	0.000755			0.792452	-4.3689	0.907414	-3.74922
0.216667	0.000706			0.907414	-3.8228	1.02351	-3.07294
0.233333	0.000647			1.02351	-3.04721	1.14073	-2.26439
0.25	0.000728			1.14073	-2.20604	1.25908	-1.52719
0.266667	0.00077			1.25908	-1.53726	1.37856	-1.08226
0.283333	0.001011			1.37856	-1.10772	1.49917	-0.861243
0.3	0.000862			1.49917	-0.852341	1.62091	-0.634502
0.316667	0.000733			1.62091	-0.699353	1.74378	-0.567956
0.333333	0.000834			1.74378	-0.604003	1.86778	-0.543315
0.35	0.001085			1.86778	-0.541788	1.99291	-0.478533
0.366667	0.001536			1.99291	-0.499406	2.11917	-0.578502
0.383333	0.001767			2.11917	-0.469414
0.4	0.001115
0.416667	0.000633
0.433333	0.000421
0.45	0.000428
0.466667	0.000316
0.483333	-0.000116
0.5	-0.000287
0.516667	-0.000628
0.533333	-0.00114
0.55	-0.001491
0.566667	-0.001103
0.583333	-0.001014
0.6	-0.00101
0.616667	-0.000686
0.633333	-0.000662
0.65	-0.000739
0.666667	-0.000865
0.683333	-0.001141
0.7	-0.001105
0.716667	-0.000989
0.733333	-0.000573
0.75	-0.000227
0.766667	3.9e-05
0.783333	0.000345
0.8	0.000453
0.816667	0.00031
0.833333	0.000187
0.85	5.5e-05
0.866667	0.000122
0.883333	0.000259
0.9	-9.2e-05
0.916667	-0.000463
0.933333	-0.000675
0.95	-0.000607
0.966667	-0.000889
0.983333	-0.002451
1	-0.001271
1.01667	0.001018
1.03333	0.001767
1.05	-0.038723
1.06667	-0.073624
1.08333	-0.081595
1.1	-0.070653
1.11667	-0.050502
1.13333	-0.0372
1.15	-0.021339
1.16667	-0.015908
1.18333	-0.009757
1.2	-0.0066
1.21667	-0.005235
1.23333	-0.00463
1.25	-0.004284
1.26667	-0.004169
1.28333	-0.003754
1.3	-0.003262
1.31667	-0.003041
1.33333	-0.00247
1.35	-0.001859
1.36667	-0.001518
1.38333	-0.001407
1.4	-0.001447
1.41667	-0.001499
1.43333	-0.00149
1.45	-0.001342
1.46667	-0.001153
1.48333	-0.000874
1.5	-0.000493
1.51667	-6.3e-05
1.53333	0.000288
1.55	0.000518
1.56667	0.000489
1.58333	0.000469
1.6	0.000428
1.61667	0.000587
1.63333	0.000655
1.65	0.000584
1.66667	0.000532
1.68333	0.000431
1.7	0.000482
1.71667	0.000563
1.73333	0.000605
1.75	0.000796
1.76667	0.000978
1.78333	0.001079
1.8	0.001216
1.81667	0.001254
1.83333	0.001122
1.85	0.000759
1.86667	0.000597
1.88333	0.000475
1.9	0.000478
1.91667	0.000463
1.93333	0.000437
1.95	0.000272
1.96667	0.000126
1.98333	0.00013
2	0.00011
2.01667	0.000149
2.03333	-1e-06
2.05	2.9e-05
2.06667	8.9e-05
2.08333	-4.2e-05
2.1	-9.9e-05
2.11667	-0.000246
2.13333	-0.000373
2.15	-0.000519
2.16667	-0.000606
2.18333	-0.000513
2.2	-0.000468
2.21667	-0.000413
2.23333	-0.000338
2.25	-0.000393
2.26667	-0.000458
2.28333	-0.000353
2.3	-0.000187
2.31667	-0.00019
2.33333	-0.000204
2.35	1.3e-05
2.36667	0.00014
2.38333	0.000126
2.4	0.000184
2.41667	0.000323
2.43333	0.000282
2.45	0.00022
2.46667	0.000199
2.48333	0.000127
2.5	-5.2e-05
2.51667	-0.000201
2.53333	-0.00031
2.55	-0.000409
2.56667	-0.000549
2.58333	-0.000708
2.6	-0.000765
2.61667	-0.000691
2.63333	-0.000508
2.65	-0.000324
2.66667	-0.000141
2.68333	-0.000207
2.7	-9e-05
2.71667	-3.2e-05
2.73333	-7.5e-05
2.75	-3.7e-05
2.76667	8.1e-05
2.78333	0.000239
2.8	0.000322
2.81667	0.000457
2.83333	0.000711
2.85	0.000786
2.86667	0.0008
2.88333	0.000925
2.9	0.000976
2.91667	0.001018
2.93333	0.001011
2.95	0.001003
2.96667	0.000896
2.98333	0.000658
3	0.000477
3.01667	0.000606
3.03333	0.000546
3.05	0.000426
3.06667	0.000305
3.08333	0.000255
3.1	0.000188
3.11667	0.000132
3.13333	-2.5e-05
3.15	-0.000281
3.16667	-0.000397
3.18333	-0.000404
3.2	-0.00054
3.21667	-0.000686
3.23333	-0.000612
3.25	-0.000498
3.26667	-0.000554
3.28333	-0.00052
3.3	-0.000447
3.31667	-0.000346
3.33333	-8.4e-05
3.35	-0.000142
3.36667	-0.000171
3.38333	-0.000229
3.4	-0.00028
3.41667	-1.2e-05
3.43333	0.000316
3.45	0.000934
3.46667	0.001712
3.48333	0.0029
3.5	0.003844
3.51667	0.003797
3.53333	0.00218
3.55	-0.021917
3.56667	-0.101714
3.58333	-0.230201
3.6	-0.362642
3.61667	-0.472146
3.63333	-0.511799
3.65	-0.472972
3.66667	-0.390445
3.68333	-0.304708
3.7	-0.228158
3.71667	-0.171949
3.73333	-0.12517
3.75	-0.093261
3.76667	-0.072262
3.78333	-0.056673
3.8	-0.045591
3.81667	-0.040052
3.83333	-0.033682
3.85	-0.029652
3.86667	-0.026833
3.88333	-0.024523
3.9	-0.022041
3.91667	-0.019913
3.93333	-0.018254
3.95	-0.016255
3.96667	-0.014076
3.98333	-0.012897
4	-0.011727
4.01667	-0.010431
4.03333	-0.009374
4.05	-0.008318
4.06667	-0.007181
4.08333	-0.006314
4.1	-0.005608
4.11667	-0.004815
4.13333	-0.004022
4.15	-0.003289
4.16667	-0.002776
4.18333	-0.002344
4.2	-0.001961
4.21667	-0.001482
4.23333	-0.001222
4.25	-0.001103
4.26667	-0.000794
4.28333	-0.000535
4.3	-0.000562
4.31667	-0.000612
4.33333	-0.000772
4.35	-0.000563
4.36667	-0.000213
4.38333	8.7e-05
4.4	0.000446
4.41667	0.000644
4.43333	0.000991
4.45	0.001179
4.46667	0.001077
4.48333	0.000924
4.5	0.000915
4.51667	0.000937
4.53333	0.000769
4.55	0.000541
4.56667	0.000513
4.58333	0.000545
4.6	0.000543
4.61667	0.000743
4.63333	0.001063
4.65	0.001384
4.66667	0.001724
4.68333	0.001674
4.7	0.001511
4.71667	0.001201
4.73333	0.000781
4.75	0.000411
4.76667	-0.00019
4.78333	-0.00059
4.8	-0.000624
4.81667	-0.000486
4.83333	-0.000419
4.85	-0.000161
4.86667	0.000287
4.88333	0.000515
4.9	0.000577
4.91667	0.000441
4.93333	-6.5e-05
4.95	-0.000351
4.96667	9.3e-05
4.98333	0.000447
5	0.000404
5.01667	1.1e-05
5.03333	-7.1e-05
5.05	-2.3e-05
5.06667	-0.000125
5.08333	1.3e-05
5.1	0.000332
5.11667	0.000771
5.13333	0.000881
5.15	0.00091
5.16667	0.000689
5.18333	0.000348
5.2	-0.000104
5.21667	-0.000496
5.23333	-0.000909
5.25	-0.001002
5.26667	-0.001274
5.28333	-0.001387
5.3	-0.001443
5.31667	-0.001531
5.33333	-0.001479
5.35	-0.001537
5.36667	-0.001585
5.38333	-0.001493
5.4	-0.001365
5.41667	-0.001318
5.43333	-0.001591
5.45	-0.001374
5.46667	-0.001477
5.48333	-0.00133
5.5	-0.001113
5.51667	-0.000656
5.53333	-0.000459
5.55	-0.000223
5.56667	-0.000286
5.58333	-0.000419
5.6	-0.000188
5.61667	3.7e-05
5.63333	-0.000169
5.65	-0.000195
5.66667	9e-06
5.68333	0.000143
5.7	0.000388
5.71667	0.000279
5.73333	0.000149
5.75	-2.1e-05
5.76667	-0.00082
5.78333	-0.00133
5.8	-0.001033
5.81667	-0.000108
5.83333	0.000568
5.85	0.000923
5.86667	0.008849
5.88333	0.036214
5.9	0.016509
5.91667	-0.004957
5.93333	-0.009562
5.95	-0.009618
5.96667	-0.007783
5.98333	-0.006529
6	-0.004073
6.01667	-0.00315
6.03333	-0.002087
6.05	-0.012334
6.06667	-0.076971
6.08333	-0.195099
6.1	-0.32747
6.11667	-0.447199
6.13333	-0.507698
6.15	-0.486577
6.16667	-0.412365
6.18333	-0.325484
6.2	-0.247494
6.21667	-0.184084
6.23333	-0.137253
6.25	-0.101243
6.26667	-0.077423
6.28333	-0.059123
6.3	-0.05047
6.31667	-0.04253
6.33333	-0.035851
6.35	-0.031472
6.36667	-0.028062
6.38333	-0.025183
6.4	-0.022656
6.41667	-0.020517
6.43333	-0.018858
6.45	-0.017329
6.46667	-0.0153
6.48333	-0.013731
6.5	-0.01239
6.51667	-0.010691
6.53333	-0.009593
6.55	-0.008444
6.56667	-0.007305
6.58333	-0.006426
6.6	-0.005549
6.61667	-0.004787
6.63333	-0.004175
6.65	-0.003473
6.66667	-0.003062
6.68333	-0.00273
6.7	-0.002148
6.71667	-0.00156
6.73333	-0.001112
6.75	-0.000634
6.76667	-0.000436
6.78333	-0.000448
6.8	-0.000273
6.81667	-1.8e-05
6.83333	7.7e-05
6.85	0.000332
6.86667	0.000567
6.88333	0.000692
6.9	0.000911
6.91667	0.001116
6.93333	0.001081
6.95	0.000855
6.96667	0.00074
6.98333	0.000684
7	0.000859
7.01667	0.000903
7.03333	0.000928
7.05	0.000842
7.06667	0.000737
7.08333	0.000811
7.1	0.00097
7.11667	0.000952
7.13333	0.001165
7.15	0.001257
7.16667	0.001259
7.18333	0.001171
7.2	0.001051
7.21667	0.000935
7.23333	0.00084
7.25	0.000785
7.26667	0.00073
7.28333	0.000975
7.3	0.001118
7.31667	0.000937
7.33333	0.000646
7.35	0.000486
7.36667	0.000305
7.38333	0.000174
7.4	8.1e-05
7.41667	3.4e-05
7.43333	0.000158
7.45	7.1e-05
7.46667	-4.6e-05
7.48333	-3e-06
7.5	0.000177
7.51667	0.000163
7.53333	2.8e-05
7.55	6.4e-05
7.56667	5.9e-05
7.58333	0.000145
7.6	0.000216
7.61667	0.000203
7.63333	0.000149
7.65	0.000355
7.66667	0.000631
7.68333	0.000658
7.7	0.000698
7.71667	0.000803
7.73333	0.000797
7.75	0.000672
7.76667	0.000597
7.78333	0.000561
7.8	0.000238
7.81667	-0.000163
7.83333	-0.000324
7.85	-0.000365
7.86667	-0.000166
7.88333	-7.7e-05
7.9	-0.000149
7.91667	-0.00033
7.93333	-0.000402
7.95	-0.000463
7.96667	-0.000585
7.98333	-0.000706
8	-0.00098
8.01667	-0.001386
8.03333	-0.001601
8.05	-0.001507
8.06667	-0.001433
8.08333	-0.001179
8.1	-0.000978
8.11667	-0.000759
8.13333	-0.00048
8.15	-7.2e-05
8.16667	-0.000143
8.18333	-0.000345
8.2	-0.000238
8.21667	-0.000133
8.23333	-1.9e-05
8.25	4.6e-05
8.26667	0.00017
8.28333	0.000305
8.3	0.000469
8.31667	0.000712
8.33333	0.001014
8.35	0.001307
8.36667	0.00147
8.38333	0.001203
8.4	0.000975
8.41667	0.000947
8.43333	0.000738
8.45	0.00067
8.46667	0.000632
8.48333	0.000433
8.5	0.000494
8.51667	0.000942
8.53333	-0.002749
8.55	-0.01936
8.56667	-0.091472
8.58333	-0.219753
8.6	-0.347567
8.61667	-0.451724
8.63333	-0.495301
8.65	-0.462138
8.66667	-0.386655
8.68333	-0.304172
8.7	-0.227813
8.71667	-0.166868
8.73333	-0.124153
8.75	-0.089688
8.76667	-0.069874
8.78333	-0.055899
8.8	-0.046239
8.81667	-0.041476
8.83333	-0.037802
8.85	-0.033798
8.86667	-0.030504
8.88333	-0.027771
8.9	-0.025303
8.91667	-0.023253
8.93333	-0.021113
8.95	-0.019273
8.96667	-0.017523
8.98333	-0.015873
9	-0.01402
9.01667	-0.012017
9.03333	-0.010323
9.05	-0.009309
9.06667	-0.008405
9.08333	-0.006682
9.1	-0.005596
9.11667	-0.004472
9.13333	-0.003857
9.15	-0.003542
9.16667	-0.002728
9.18333	-0.001693
9.2	-0.000967
9.21667	-0.001054
9.23333	-0.00973
9.25	-0.047586
9.26667	-0.038293
9.28333	-0.013889
9.3	0.008103
9.31667	0.018574
9.33333	0.018135
9.35	0.014825
9.36667	0.012026
9.38333	0.009686
9.4	0.007848
9.41667	0.006554
9.43333	0.00582
9.45	0.005096
9.46667	0.004362
9.48333	0.003359
9.5	0.002257
9.51667	0.001394
9.53333	0.00067
9.55	0.000426
9.56667	0.000322
9.58333	0.000178
9.6	-3.5e-05
9.61667	-0.000255
9.63333	-0.000204
9.65	-0.000283
9.66667	-0.000212
9.68333	-0.000191
9.7	-0.000393
9.71667	-0.000474
9.73333	-0.000605
9.75	-0.000696
9.76667	-0.000836
9.78333	-0.000847
9.8	-0.000653
9.81667	-0.00037
9.83333	-0.000148
9.85	0.000114
9.86667	0.000367
9.88333	0.000189
9.9	6.5e-05
9.91667	-0.000133
9.93333	-0.000232
9.95	-0.0001
9.96667	-0.000138
9.98333	-0.000106
10	-0.000143
10.0167	-3.5e-05
10.0333	0.000262
10.05	0.0005
10.0667	0.000577
10.0833	0.000674
10.1	0.000583
10.1167	0.000462
10.1333	0.000411
10.15	0.00029
10.1667	0.000159
10.1833	-0.000101
10.2	-0.000463
10.2167	-0.000587
10.2333	-0.000761
10.25	-0.000735
10.2667	-0.000539
10.2833	-0.000452
10.3	-0.000279
10.3167	-0.00021
10.3333	-0.000331
10.35	-0.000523
10.3667	-0.000654
10.3833	-0.000905
10.4	-0.00103
10.4167	-0.001032
10.4333	-0.001013
10.45	-0.000945
10.4667	-0.000886
10.4833	-0.000788
10.5	-0.000793
10.5167	-0.000805
10.5333	-0.000637
10.55	-0.00039
10.5667	-0.000282
10.5833	-0.000294
10.6	-0.00042
10.6167	-0.000481
10.6333	-0.000602
10.65	-0.000674
10.6667	-0.000575
10.6833	-0.000476
10.7	-0.000349
10.7167	-0.000197
10.7333	-0.000194
10.75	-0.000101
10.7667	8.2e-05
10.7833	0.000295
10.8	0.000417
10.8167	0.000549
10.8333	0.00078
10.85	0.000941
10.8667	0.000863
10.8833	0.000884
10.9	0.001116
10.9167	0.001258
10.9333	0.001601
10.95	0.001684
10.9667	0.002297
10.9833	0.002639
11	0.002983
11.0167	0.001927
11.0333	0.000862
11.05	-0.007254
11.0667	-0.055639
11.0833	-0.159575
11.1	-0.28299
11.1167	-0.399895
11.1333	-0.469419
11.15	-0.460474
11.1667	-0.407328
11.1833	-0.332803
11.2	-0.256667
11.2167	-0.191562
11.2333	-0.142676
11.25	-0.105711
11.2667	-0.085735
11.2833	-0.069249
11.3	-0.055194
11.3167	-0.046949
11.3333	-0.040764
11.35	-0.03562
11.3667	-0.032375
11.3833	-0.02932
11.4	-0.026796
11.4167	-0.024392
11.4333	-0.021839
11.45	-0.019596
11.4667	-0.017743
11.4833	-0.015299
11.5	-0.012887
11.5167	-0.010906
11.5333	-0.009965
11.55	-0.009255
11.5667	-0.008604
11.5833	-0.007603
11.6	-0.006633
11.6167	-0.005786
11.6333	-0.004848
11.65	-0.003741
11.6667	-0.003164
11.6833	-0.002876
11.7	-0.00268
11.7167	-0.002627
11.7333	-0.002653
11.75	-0.00274
11.7667	-0.002707
11.7833	-0.002493
11.8	-0.002431
11.8167	-0.002123
11.8333	-0.001665
11.85	-0.001317
11.8667	-0.001278
11.8833	-0.00104
11.9	-0.000793
11.9167	-0.00056
11.9333	-0.000377
11.95	-0.000144
11.9667	-0.000221
11.9833	-0.000298
12	-0.000285
12.0167	-0.000296
12.0333	-0.000106
12.05	1.4e-05
12.0667	4.3e-05
12.0833	0.000133
12.1	0.000262
12.1167	0.000351
12.1333	0.00037
12.15	0.000268
12.1667	0.000107
12.1833	-6.5e-05
12.2	4.4e-05
12.2167	-5.6e-05
12.2333	-0.000157
12.25	-0.000297
12.2667	-6.8e-05
12.2833	2e-06
12.3	0.000292
12.3167	0.000585
12.3333	0.000587
12.35	0.000549
12.3667	0.000332
12.3833	0.000314
12.4	0.000437
12.4167	0.000524
12.4333	0.00051
12.45	0.000367
12.4667	0.000323
12.4833	0.000289
12.5	0.000317
12.5167	0.000277
12.5333	0.000208
12.55	0.000238
12.5667	0.000189
12.5833	9.9e-05
12.6	-8.9e-05
12.6167	-0.000156
12.6333	-0.000382
12.65	-0.000668
12.6667	-0.000704
12.6833	-0.000731
12.7	-0.000646
12.7167	-0.00046
12.7333	-0.000253
12.75	-0.000217
12.7667	0
12.7833	5.6e-05
12.8	7.3e-05
12.8167	0.000153
12.8333	0.000403
12.85	0.000433
12.8667	0.000473
12.8833	0.000543
12.9	0.000663
12.9167	0.000647
12.9333	0.000501
12.95	0.000274
12.9667	0.000198
12.9833	0.000162
13	1.6e-05
13.0167	0.000102
13.0333	0.000159
13.05	0.000106
13.0667	6.2e-05
13.0833	2.9e-05
13.1	-0.000134
13.1167	-6e-06
13.1333	-8e-06
13.15	-7.9e-05
13.1667	-0.000211
13.1833	-0.000313
13.2	-0.000255
13.2167	-0.000246
13.2333	-0.000338
13.25	-0.000409
13.2667	-0.000261
13.2833	4.8e-05
13.3	0.000186
13.3167	0.000194
13.3333	0.000212
13.35	0.00013
13.3667	9.8e-05
13.3833	5.6e-05
13.4	-2.7e-05
13.4167	-0.00028
13.4333	-0.000403
13.45	-0.000687
13.4667	-0.00043
13.4833	-0.001123
13.5	-0.002727
13.5167	-0.001842
13.5333	0.000673
13.55	-0.005572
13.5667	-0.058737
13.5833	-0.165842
13.6	-0.283297
13.6167	-0.401644
13.6333	-0.469951
13.65	-0.449308
13.6667	-0.386095
13.6833	-0.313512
13.7	-0.240189
13.7167	-0.179758
13.7333	-0.131176
13.75	-0.101755
13.7667	-0.077514
13.7833	-0.060063
13.8	-0.050202
13.8167	-0.045733
13.8333	-0.040474
13.85	-0.036046
13.8667	-0.032617
13.8833	-0.029258
13.9	-0.025989
13.9167	-0.023482
13.9333	-0.021166
13.95	-0.018819
13.9667	-0.016623
13.9833	-0.014556
14	-0.0136
14.0167	-0.012716
14.0333	-0.011502
14.05	-0.010318
14.0667	-0.009363
14.0833	-0.008469
14.1	-0.007636
14.1167	-0.006944
14.1333	-0.006173
14.15	-0.005581
14.1667	-0.00508
14.1833	-0.004848
14.2	-0.004377
14.2167	-0.003769
14.2333	-0.00348
14.25	-0.003121
14.2667	-0.002913
14.2833	-0.002904
14.3	-0.002576
14.3167	-0.00208
14.3333	-0.001725
14.35	-0.001509
14.3667	-0.001253
14.3833	-0.000918
14.4	-0.000522
14.4167	-0.000169
14.4333	0.000194
14.45	0.000197
14.4667	0.000221
14.4833	0.000254
14.5	7.7e-05
14.5167	-5e-05
14.5333	-0.000138
14.55	-3.5e-05
14.5667	8e-06
14.5833	-4e-05
14.6	0.000183
14.6167	0.000557
14.6333	0.00076
14.65	0.000674
14.6667	0.000657
14.6833	0.000541
14.7	0.000355
14.7167	0.00015
14.7333	0.000115
14.75	-9e-06
14.7667	-0.000124
14.7833	-7.8e-05
14.8	-7.3e-05
14.8167	-5.6e-05
14.8333	1.1e-05
14.85	4.8e-05
14.8667	0.000115
14.8833	0.000132
14.9	0.000319
14.9167	0.000337
14.9333	0.000275
14.95	0.000124
14.9667	-3.8e-05
14.9833	-0.00014
15	-1.1e-05
15.0167	0.000178
15.0333	0.000307
15.05	0.000346
15.0667	0.000155
15.0833	0.000234
15.1	0.000263
15.1167	0.000271
15.1333	0.00028
15.15	0.000158
15.1667	0.000107
15.1833	6.6e-05
15.2	-0.000206
15.2167	-0.00035
15.2333	-0.000543
15.25	-0.000687
15.2667	-0.00069
15.2833	-0.000583
15.3	-0.000547
15.3167	-0.000534
15.3333	-0.00068
15.35	-0.000817
15.3667	-0.000884
15.3833	-0.00087
15.4	-0.000687
15.4167	-0.000586
15.4333	-0.000535
15.45	-0.000344
15.4667	-0.000303
15.4833	-0.000312
15.5	-0.000181
15.5167	0.00015
15.5333	0.000372
15.55	0.000563
15.5667	0.000694
15.5833	0.000855
15.6	0.000777
15.6167	0.000761
15.6333	0.000705
15.65	0.000779
15.6667	0.000893
15.6833	0.001007
15.7	0.001021
15.7167	0.000839
15.7333	0.000566
15.75	0.000514
15.7667	0.000351
15.7833	0.000138
15.8	-8.4e-05
15.8167	-0.000125
15.8333	-5.5e-05
15.85	-0.000196
15.8667	-0.000277
15.8833	-0.000318
15.9	-0.000368
15.9167	-0.000549
15.9333	-0.00104
15.95	-0.001291
15.9667	-0.000622
15.9833	-0.000463
16	0.000387
16.0167	0.000515
16.0333	0.000673
16.05	0.000382
16.0667	-0.03471
16.0833	-0.119032
16.1	-0.226653
16.1167	-0.330836
16.1333	-0.406039
16.15	-0.416781
16.1667	-0.376774
16.1833	-0.318186
16.2	-0.256509
16.2167	-0.201532
16.2333	-0.152396
16.25	-0.11589
16.2667	-0.090413
16.2833	-0.075007
16.3	-0.06102
16.3167	-0.052965
16.3333	-0.04477
16.35	-0.039134
16.3667	-0.034809
16.3833	-0.031814
16.4	-0.028909
16.4167	-0.026074
16.4333	-0.02394
16.45	-0.021916
16.4667	-0.019362
16.4833	-0.017708
16.5	-0.016594
16.5167	-0.015181
16.5333	-0.013428
16.55	-0.011935
16.5667	-0.010612
16.5833	-0.009349
16.6	-0.008386
16.6167	-0.007454
16.6333	-0.006773
16.65	-0.006401
16.6667	-0.00592
16.6833	-0.005528
16.7	-0.004826
16.7167	-0.004326
16.7333	-0.004006
16.75	-0.003556
16.7667	-0.003346
16.7833	-0.003025
16.8	-0.002565
16.8167	-0.002196
16.8333	-0.002128
16.85	-0.001689
16.8667	-0.00148
16.8833	-0.001162
16.9	-0.001033
16.9167	-0.000925
16.9333	-0.000586
16.95	-0.000328
16.9667	-7e-05
16.9833	0.000328
17	0.000697
17.0167	0.000847
17.0333	0.000678
17.05	0.000779
17.0667	0.000919
17.0833	0.00099
17.1	0.001051
17.1167	0.000875
17.1333	0.0008
17.15	0.000685
17.1667	0.000701
17.1833	0.000736
17.2	0.000601
17.2167	0.000419
17.2333	0.000238
17.25	0.000177
17.2667	0.000196
17.2833	0.000135
17.3	0.000124
17.3167	5.5e-05
17.3333	-0.000185
17.35	-0.000374
17.3667	-0.000403
17.3833	-0.000552
17.4	-0.000672
17.4167	-0.000661
17.4333	-0.00051
17.45	-0.00018
17.4667	-8.9e-05
17.4833	1e-06
17.5	4.2e-05
17.5167	6.2e-05
17.5333	7.1e-05
17.55	-1e-05
17.5667	1e-05
17.5833	-2.1e-05
17.6	-8.1e-05
17.6167	-0.000294
17.6333	-0.000376
17.65	-0.000339
17.6667	-0.000221
17.6833	4.7e-05
17.7	0.000344
17.7167	0.00039
17.7333	0.000345
17.75	0.00026
17.7667	0.000176
17.7833	-2.9e-05
17.8	-0.000184
17.8167	-0.000441
17.8333	-0.000678
17.85	-0.000756
17.8667	-0.000713
17.8833	-0.000591
17.9	-0.000378
17.9167	-0.000278
17.9333	-0.000298
17.95	-0.000208
17.9667	-4.9e-05
17.9833	5.1e-05
18	3.1e-05
18.0167	-0.00018
18.0333	-0.000402
18.05	-0.000443
18.0667	-0.000315
18.0833	-0.000386
18.1	-0.000448
18.1167	-0.000419
18.1333	-0.00028
18.15	-2.1e-05
18.1667	0.000128
18.1833	0.000297
18.2	0.000496
18.2167	0.000448
18.2333	0.00044
18.25	0.000522
18.2667	0.000595
18.2833	0.000737
18.3	0.000769
18.3167	0.000595
18.3333	0.000332
18.35	0.000319
18.3667	0.000416
18.3833	0.000563
18.4	0.00075
18.4167	0.000712
18.4333	0.000433
18.45	-0.000285
18.4667	-0.000733
18.4833	-0.001631
18.5	-0.002889
18.5167	-0.000624
18.5333	0.001102
18.55	0.003338
18.5667	-0.021196
18.5833	-0.08561
18.6	-0.178485
18.6167	-0.276527
18.6333	-0.350288
18.65	-0.37778
18.6667	-0.354562
18.6833	-0.304173
18.7	-0.246905
18.7167	-0.196935
18.7333	-0.152126
18.75	-0.116546
18.7667	-0.093706
18.7833	-0.076607
18.8	-0.064737
18.8167	-0.052228
18.8333	-0.046508
18.85	-0.038768
18.8667	-0.035309
18.8833	-0.031539
18.9	-0.027879
18.9167	-0.024441
18.9333	-0.022102
18.95	-0.019474
18.9667	-0.017065
18.9833	-0.015347
19	-0.014209
19.0167	-0.012842
19.0333	-0.011097
19.05	-0.009311
19.0667	-0.007745
19.0833	-0.006689
19.1	-0.005763
19.1167	-0.00494
19.1333	-0.004298
19.15	-0.003746
19.1667	-0.003194
19.1833	-0.002772
19.2	-0.00229
19.2167	-0.002073
19.2333	-0.001846
19.25	-0.001679
19.2667	-0.001442
19.2833	-0.001075
19.3	-0.000858
19.3167	-0.000536
19.3333	-0.000496
19.35	-0.000505
19.3667	-0.000434
19.3833	-0.000354
19.4	-0.000343
19.4167	-0.000199
19.4333	-0.000276
19.45	-0.000162
19.4667	8.1e-05
19.4833	-7.6e-05
19.5	-0.000313
19.5167	-0.000435
19.5333	-0.00054
19.55	-0.000284
19.5667	-0.000288
19.5833	-0.000583
19.6	-0.000577
19.6167	-0.000597
19.6333	-0.000558
19.65	-0.000569
19.6667	-0.000561
19.6833	-0.000322
19.7	-0.000333
19.7167	-0.000498
19.7333	-0.000454
19.75	-0.00048
19.7667	-0.000326
19.7833	-0.000312
19.8	-0.000448
19.8167	-0.000345
19.8333	-0.000132
19.85	0.00024
19.8667	0.000513
19.8833	0.000456
19.9	0.000418
19.9167	0.000463
19.9333	0.000598
19.95	0.000723
19.9667	0.000689
19.9833	0.000624
20	0.000619
20.0167	0.000309
20.0333	0.000349
20.05	0.00052
20.0667	0.000451
20.0833	0.000541
20.1	0.000532
20.1167	0.000468
20.1333	0.000475
20.15	0.000472
20.1667	0.000279
20.1833	-7.4e-05
20.2	-0.000227
20.2167	-0.000145
20.2333	-1e-06
20.25	0.000132
20.2667	9.6e-05
20.2833	-0.000191
20.3	-0.000117
20.3167	-0.000129
20.3333	-0.000119
20.35	7e-05
20.3667	0
20.3833	-6.1e-05
20.4	5.9e-05
20.4167	0.000123
20.4333	6.8e-05
20.45	0.000134
20.4667	-1e-06
20.4833	-3.5e-05
20.5	0.0001
20.5167	0.00042
20.5333	0.000521
20.55	0.000312
20.5667	0.000173
20.5833	-6.6e-05
20.6	-5e-06
20.6167	0.000249
20.6333	0.000365
20.65	0.000461
20.6667	0.000466
20.6833	0.000502
20.7	0.000368
20.7167	0.000216
20.7333	-1.5e-05
20.75	-0.000366
20.7667	-0.000517
20.7833	-0.000529
20.8	-0.00021
20.8167	-1e-05
20.8333	-5e-05
20.85	-7e-05
20.8667	3e-05
20.8833	0.00016
20.9	4e-05
20.9167	-0.0002
20.9333	-0.00047
20.95	-0.000191
20.9667	0.000619
20.9833	0.002139
21	0.002208
21.0167	0.003537
21.0333	0.002815
21.05	0.001153
21.0667	-0.020899
21.0833	-0.084422
21.1	-0.162484
21.1167	-0.238428
21.1333	-0.299423
21.15	-0.315789
21.1667	-0.294954
21.1833	-0.258719
21.2	-0.213215
21.2167	-0.168433
21.2333	-0.128393
21.25	-0.101483
21.2667	-0.080653
21.2833	-0.064663
21.3	-0.052393
21.3167	-0.046137
21.3333	-0.041144
21.35	-0.03663
21.3667	-0.032486
21.3833	-0.029142
21.4	-0.026208
21.4167	-0.023599
21.4333	-0.021533
21.45	-0.019597
21.4667	-0.017981
21.4833	-0.015424
21.5	-0.013868
21.5167	-0.012458
21.5333	-0.010861
21.55	-0.009383
21.5667	-0.008216
21.5833	-0.007239
21.6	-0.006152
21.6167	-0.005462
21.6333	-0.004775
21.65	-0.004228
21.6667	-0.003731
21.6833	-0.003305
21.7	-0.002998
21.7167	-0.002689
21.7333	-0.002285
21.75	-0.00202
21.7667	-0.001715
21.7833	-0.00134
21.8	-0.001026
21.8167	-0.00086
21.8333	-0.000698
21.85	-0.000687
21.8667	-0.000736
21.8833	-0.000694
21.9	-0.000603
21.9167	-0.000561
21.9333	-0.000554
21.95	-0.000387
21.9667	-6e-05
21.9833	0.000147
22	9.4e-05
22.0167	-0.000128
22.0333	-8.4e-05
22.05	5.9e-05
22.0667	0.000112
22.0833	0.000185
22.1	3.8e-05
22.1167	-0.000128
22.1333	-0.000378
22.15	-0.000498
22.1667	-0.000419
22.1833	-0.000359
22.2	-0.000459
22.2167	-0.000677
22.2333	-0.00071
22.25	-0.000823
22.2667	-0.000945
22.2833	-0.001238
22.3	-0.001571
22.3167	-0.001849
22.3333	-0.001851
22.35	-0.001743
22.3667	-0.001365
22.3833	-0.000957
22.4	-0.000699
22.4167	-0.000572
22.4333	-0.000327
22.45	-0.000141
22.4667	0.000244
22.4833	0.00035
22.5	0.000805
22.5167	0.001155
22.5333	0.001007
22.55	0.000608
22.5667	0.00044
22.5833	0.000602
22.6	0.000664
22.6167	0.000764
22.6333	0.00099
22.65	0.001296
22.6667	0.001521
22.6833	0.001837
22.7	0.001543
22.7167	0.001029
22.7333	0.000393
22.75	8.8e-05
22.7667	2e-06
22.7833	7.6e-05
22.8	9e-05
22.8167	0.000266
22.8333	0.000491
22.85	0.000786
22.8667	0.00064
22.8833	0.000655
22.9	0.00079
22.9167	0.000757
22.9333	0.000973
22.95	0.001139
22.9667	0.001145
22.9833	0.000971
23	0.000846
23.0167	0.000524
23.0333	0.000369
23.05	0.000485
23.0667	0.00081
23.0833	0.000846
23.1	0.000851
23.1167	0.000796
23.1333	0.000727
23.15	0.000658
23.1667	0.000709
23.1833	0.000651
23.2	0.000532
23.2167	0.000468
23.2333	0.000359
23.25	9e-05
23.2667	-0.00018
23.2833	-0.000319
23.3	-0.000478
23.3167	-0.000676
23.3333	-0.000933
23.35	-0.00104
23.3667	-0.001017
23.3833	-0.001124
23.4	-0.001331
23.4167	-0.001579
23.4333	-0.001939
23.45	-0.002429
23.4667	-0.00271
23.4833	-0.00299
23.5	-0.00377
23.5167	-0.002462
23.5333	0.000823
23.55	0.003208
23.5667	-0.002887
23.5833	-0.035402
23.6	-0.094436
23.6167	-0.158464
23.6333	-0.219373
23.65	-0.250342
23.6667	-0.249381
23.6833	-0.22636
23.7	-0.191009
23.7167	-0.151711
23.7333	-0.119254
23.75	-0.094087
23.7667	-0.07461
23.7833	-0.059334
23.8	-0.049657
23.8167	-0.040542
23.8333	-0.035879
23.85	-0.032555
23.8667	-0.029692
23.8833	-0.027259
23.9	-0.024506
23.9167	-0.021954
23.9333	-0.019784
23.95	-0.017624
23.9667	-0.015334
23.9833	-0.014034
24	-0.012914
24.0167	-0.011835
24.0333	-0.010428
24.05	-0.009171
24.0667	-0.007993
24.0833	-0.007016
24.1	-0.006159
24.1167	-0.005233
24.1333	-0.004428
24.15	-0.004023
24.1667	-0.003798
24.1833	-0.003563
24.2	-0.003308
24.2167	-0.003094
24.2333	-0.002711
24.25	-0.002308
24.2667	-0.001815
24.2833	-0.001532
24.3	-0.001359
24.3167	-0.001107
24.3333	-0.000926
24.35	-0.000714
24.3667	-0.000663
24.3833	-0.000572
24.4	-0.00046
24.4167	-0.000369
24.4333	-0.000318
24.45	-0.000208
24.4667	-0.000127
24.4833	0.000194
24.5	0.000445
24.5167	0.000566
24.5333	0.000618
24.55	0.00079
24.5667	0.000702
24.5833	0.000584
24.6	0.000476
24.6167	0.000499
24.6333	0.000453
24.65	0.000127
24.6667	-2.9e-05
24.6833	5.5e-05
24.7	0.000118
24.7167	0.000133
24.7333	0.000229
24.75	0.000384
24.7667	0.000409
24.7833	0.000415
24.8	0.00024
24.8167	0.000126
24.8333	0.000172
24.85	0.000328
24.8667	0.000214
24.8833	-0.00016
24.9	-0.000265
24.9167	-8.9e-05
24.9333	-6.5e-05
24.95	-0.0003
24.9667	-0.000436
24.9833	-0.000431
25	-0.000367
25.0167	-0.000624
25.0333	-0.000802
25.05	-0.00109
25.0667	-0.000918
25.0833	-0.000707
25.1	-0.000545
25.1167	-0.000454
25.1333	-0.000145
25.15	-0.000106
25.1667	-0.000146
25.1833	-3.7e-05
25.2	0.000232
25.2167	0.000441
25.2333	0.000519
25.25	0.000318
25.2667	0.000106
25.2833	4.4e-05
25.3	0.000253
25.3167	0.000601
25.3333	0.00088
25.35	0.000838
25.3667	0.000447
25.3833	0.000275
25.4	0.000214
25.4167	0.000312
25.4333	0.000341
25.45	0.000209
25.4667	0.000118
25.4833	-0.000293
25.5	-0.000685
25.5167	-0.000876
25.5333	-0.000699
25.55	-0.000451
25.5667	-0.000203
25.5833	-0.000105
25.6	0.000123
25.6167	0.000251
25.6333	0.000168
25.65	1.5e-05
25.6667	0.000342
25.6833	0.000499
25.7	0.000586
25.7167	0.000563
25.7333	0.000449
25.75	0.000115
25.7667	-0.000229
25.7833	-0.000353
25.8	-0.000157
25.8167	0.000129
25.8333	0.000383
25.85	0.000348
25.8667	-5.8e-05
25.8833	-0.000353
25.9	-0.000429
25.9167	-0.000446
25.9333	-0.000714
25.95	-0.000942
25.9667	-0.000921
25.9833	0.000271
26	0.000743
26.0167	-0.002116
26.0333	-0.001477
26.05	-0.021948
26.0667	-0.061349
26.0833	-0.07031
26.1	-0.089181
26.1167	-0.126092
26.1333	-0.160555
26.15	-0.174458
26.1667	-0.169721
26.1833	-0.147123
26.2	-0.119826
26.2167	-0.094129
26.2333	-0.073653
26.25	-0.056667
26.2667	-0.047781
26.2833	-0.040185
26.3	-0.033609
26.3167	-0.028513
26.3333	-0.025288
26.35	-0.022922
26.3667	-0.020766
26.3833	-0.018721
26.4	-0.016985
26.4167	-0.015439
26.4333	-0.014273
26.45	-0.012618
26.4667	-0.010592
26.4833	-0.009496
26.5	-0.00838
26.5167	-0.007394
26.5333	-0.006637
26.55	-0.00587
26.5667	-0.004973
26.5833	-0.004286
26.6	-0.003779
26.6167	-0.003171
26.6333	-0.002693
26.65	-0.002214
26.6667	-0.001965
26.6833	-0.001647
26.7	-0.001388
26.7167	-0.001319
26.7333	-0.001267
26.75	-0.001006
26.7667	-0.000865
26.7833	-0.000584
26.8	-0.000293
26.8167	-5.1e-05
26.8333	0.000114
26.85	0.000218
26.8667	0.000143
26.8833	0.000107
26.9	0.000132
26.9167	0.000188
26.9333	0.000266
26.95	0.000215
26.9667	0.000294
26.9833	0.000372
27	0.000421
27.0167	0.000582
27.0333	0.000625
27.05	0.000628
27.0667	0.000752
27.0833	0.000665
27.1	0.000708
27.1167	0.000583
27.1333	0.00035
27.15	0.000137
27.1667	7.4e-05
27.1833	8.1e-05
27.2	0.000308
27.2167	0.000315
27.2333	0.000183
27.25	4.1e-05
27.2667	-0.000121
27.2833	-0.000313
27.3	-0.000485
27.3167	-0.000677
27.3333	-0.001041
27.35	-0.001225
27.3667	-0.001218
27.3833	-0.001212
27.4	-0.001255
27.4167	-0.00145
27.4333	-0.001556
27.45	-0.001412
27.4667	-0.001198
27.4833	-0.000984
27.5	-0.00082
27.5167	-0.000746
27.5333	-0.000712
27.55	-0.000578
27.5667	-0.000284
27.5833	5.1e-05
27.6	0.000435
27.6167	0.000721
27.6333	0.00073
27.65	0.00077
27.6667	0.000959
27.6833	0.000959
27.7	0.000989
27.7167	0.000961
27.7333	0.00106
27.75	0.001489
27.7667	0.001638
27.7833	0.001617
27.8	0.001586
27.8167	0.001418
27.8333	0.001217
27.85	0.001206
27.8667	0.001135
27.8833	0.001065
27.9	0.000844
27.9167	0.000505
27.9333	0.000251
27.95	0.000127
27.9667	0.000153
27.9833	0.000229
28	0.000215
28.0167	0.000261
28.0333	6.9e-05
28.05	-6.3e-05
28.0667	-0.000236
28.0833	-0.000218
28.1	-0.00039
28.1167	-0.000344
28.1333	-0.00038
28.15	-0.000476
28.1667	-0.000532
28.1833	-0.000708
28.2	-0.000834
28.2167	-0.001093
28.2333	-0.001167
28.25	-0.001142
28.2667	-0.001066
28.2833	-0.000931
28.3	-0.000895
28.3167	-0.000782
28.3333	-0.000667
28.35	-0.000632
28.3667	-0.000546
28.3833	-0.000291
28.4	-0.000366
28.4167	-0.000573
28.4333	-0.000487
28.45	-6.2e-05
28.4667	0.000454
28.4833	0.000989
28.5	0.001035
28.5167	-0.000162
28.5333	-0.001335
28.55	0.001803
28.5667	0.00147
28.5833	-0.018933
28.6	-0.050076
28.6167	-0.08679
28.6333	-0.12345
28.65	-0.139809
28.6667	-0.135309
28.6833	-0.119629
28.7	-0.097168
28.7167	-0.078759
28.7333	-0.061424
28.75	-0.045009
28.7667	-0.032254
28.7833	-0.025539
28.8	-0.022274
28.8167	-0.02044
28.8333	-0.018758
28.85	-0.016877
28.8667	-0.015236
28.8833	-0.013245
28.9	-0.011203
28.9167	-0.009723
28.9333	-0.008884
28.95	-0.007375
28.9667	-0.005826
28.9833	-0.004797
29	-0.004028
29.0167	-0.003629
29.0333	-0.002641
29.05	-0.001513
29.0667	-0.000795
29.0833	-0.000407
29.1	-0.000109
29.1167	0.0005
29.1333	0.000768
29.15	0.000597
29.1667	0.000496
29.1833	0.000295
29.2	4e-06
29.2167	-0.000337
29.2333	-0.000366
29.25	-0.000175
29.2667	7.6e-05
29.2833	7.7e-05
29.3	4.8e-05
29.3167	-7e-05
29.3333	3.4e-05
29.35	8.9e-05
29.3667	-1.6e-05
29.3833	-3.1e-05
29.4	-0.000137
29.4167	-0.000101
29.4333	-2.1e-05
29.45	-2.1e-05
29.4667	9.9e-05
29.4833	0.000448
29.5	0.000718
29.5167	0.000759
29.5333	0.000746
29.55	0.000812
29.5667	0.000639
29.5833	0.000535
29.6	0.000491
29.6167	0.000559
29.6333	0.000532
29.65	0.000464
29.6667	0.000367
29.6833	0.00013
29.7	-2.8e-05
29.7167	-6.4e-05
29.7333	-3.7e-05
29.75	-0.000139
29.7667	-0.000392
29.7833	-0.000585
29.8	-0.000737
29.8167	-0.000959
29.8333	-0.001189
29.85	-0.001198
29.8667	-0.000958
29.8833	-0.000687
29.9	-0.000397
29.9167	-0.000206
29.9333	-0.000311
29.95	-0.000357
29.9667	-0.000393
29.9833	-0.000269
30	-0.000134
30.0167	-0.000159
30.0333	-0.000279
30.05	-4.9e-05
30.0667	0.000251
30.0833	0.000501
30.1	0.000731
30.1167	0.000852
30.1333	0.001101
30.15	0.001279
30.1667	0.001427
30.1833	0.001436
30.2	0.001404
30.2167	0.001113
30.2333	0.00085
30.25	0.000766
30.2667	0.000843
30.2833	0.000769
30.3	0.000676
30.3167	0.000553
30.3333	0.000524
30.35	0.000596
30.3667	0.000647
30.3833	0.000319
30.4	-0.00015
30.4167	-0.000318
30.4333	-0.000277
30.45	-0.000285
30.4667	-0.000463
30.4833	-0.000712
30.5	-0.00085
30.5167	-0.000829
30.5333	-0.000592
30.55	-0.000435
30.5667	-0.000399
30.5833	-0.000392
30.6	-0.000535
30.6167	-0.000619
30.6333	-0.0007
30.65	-0.00076
30.6667	-0.000681
30.6833	-0.000812
30.7	-0.000893
30.7167	-0.000735
30.7333	-0.000675
30.75	-0.000595
30.7667	-0.000525
30.7833	-0.000455
30.8	-0.000495
30.8167	-0.000425
30.8333	-0.000264
30.85	-0.000242
30.8667	-0.00019
30.8833	-0.000258
30.9	-0.000116
30.9167	0.000215
30.9333	0.000571
30.95	0.001026
30.9667	0.001532
30.9833	0.001287
31	0.001712
31.0167	0.002538
31.0333	0.004128
31.05	0.002568
31.0667	-0.000881
31.0833	-0.015281
31.1	-0.04291
31.1167	-0.07213
31.1333	-0.096084
31.15	-0.104388
31.1667	-0.102353
31.1833	-0.086247
31.2	-0.069541
31.2167	-0.056805
31.2333	-0.040373
31.25	-0.026651
31.2667	-0.019969
31.2833	-0.016687
31.3	-0.015345
31.3167	-0.012813
31.3333	-0.010804
31.35	-0.009455
31.3667	-0.008106
31.3833	-0.007087
31.4	-0.006459
31.4167	-0.00573
31.4333	-0.004724
31.45	-0.003698
31.4667	-0.003012
31.4833	-0.002255
31.5	-0.001499
31.5167	-0.001053
31.5333	-0.000729
31.55	-0.000805
31.5667	-0.000771
31.5833	-0.000667
31.6	-0.000693
31.6167	-0.000729
31.6333	-0.000476
31.65	-0.000314
31.6667	-0.000201
31.6833	-9.9e-05
31.7	0.000124
31.7167	0.000426
31.7333	0.000488
31.75	0.0003
31.7667	0.000221
31.7833	3.3e-05
31.8	-0.000285
31.8167	-0.000614
31.8333	-0.000772
31.85	-0.00065
31.8667	-0.000419
31.8833	-0.000287
31.9	-8.6e-05
31.9167	0.000326
31.9333	0.000679
31.95	0.000891
31.9667	0.000754
31.9833	0.000497
32	0.00043
32.0167	0.000313
32.0333	0.000149
32.05	-8.6e-05
32.0667	-0.000351
32.0833	-0.000495
32.1	-0.00039
32.1167	6e-06
32.1333	0.000234
32.15	0.000632
32.1667	0.000871
32.1833	0.000859
32.2	0.000687
32.2167	0.000556
32.2333	0.000247
32.25	0.000188
32.2667	0.000219
32.2833	7e-05
32.3	-0.000138
32.3167	-5.7e-05
32.3333	1.5e-05
32.35	8.8e-05
32.3667	9.1e-05
32.3833	0.000134
32.4	0.000336
32.4167	0.000569
32.4333	0.000702
32.45	0.000455
32.4667	0.000257
32.4833	3e-05
32.5	-0.000187
32.5167	-0.000315
32.5333	-0.000354
32.55	-0.000434
32.5667	-0.000384
32.5833	-0.000334
32.6	-0.000464
32.6167	-0.000583
32.6333	-0.000588
32.65	-0.000732
32.6667	-0.000836
32.6833	-0.00098
32.7	-0.000894
32.7167	-0.000909
32.7333	-0.001087
32.75	-0.001226
32.7667	-0.001055
32.7833	-0.000924
32.8	-0.000753
32.8167	-0.000552
32.8333	-0.000323
32.85	-0.000153
32.8667	2.6e-05
32.8833	0.000165
32.9	0.000154
32.9167	0.000193
32.9333	0.000204
32.95	0.000435
32.9667	0.000726
32.9833	0.000927
33	0.000958
33.0167	0.000889
33.0333	0.000685
33.05	0.000661
33.0667	0.000637
33.0833	0.000544
33.1	0.00039
33.1167	0.000236
33.1333	0.000119
33.15	-0.000129
33.1667	-0.000136
33.1833	-0.000183
33.2	5e-05
33.2167	0.000323
33.2333	0.000492
33.25	0.000462
33.2667	0.000362
33.2833	0.000331
33.3	0.000261
33.3167	9.1e-05
33.3333	-2.3e-05
33.35	1.4e-05
33.3667	6e-05
33.3833	0.000127
[truncated: 909 more rows]

## Sheet: G13D_A130L_KRAS4b(vs)RAF1-RBD
DP_X	DP_Y	Baseline_X	Baseline_Y	Fit_X	Fit_Y	NDH_X	NDH_Y
0.083333	0.001379			0.019342	-5.27378	0.126398	-5.15572
0.1	0.0017			0.126398	-5.23511	0.234582	-5.1422
0.116667	0.001682			0.234582	-5.15305	0.343897	-5.14212
0.133333	0.001573			0.343897	-5.03968	0.454341	-4.96408
0.15	0.001305			0.454341	-4.88013	0.565915	-4.67375
0.166667	0.000997			0.565915	-4.65241	0.678618	-4.21688
0.183333	0.000648			0.678618	-4.32721	0.792452	-3.81542
0.2	0.000308			0.792452	-3.87548	0.907414	-3.23923
0.216667	0.000238			0.907414	-3.2928	1.02351	-2.80159
0.233333	-1.2e-05			1.02351	-2.63183	1.14073	-1.98261
0.25	-0.000112			1.14073	-1.9951	1.25908	-1.41279
0.266667	-6.2e-05			1.25908	-1.46968	1.37856	-1.18986
0.283333	-8.2e-05			1.37856	-1.08082	1.49917	-0.707197
0.3	1.3e-05			1.49917	-0.808394	1.62091	-0.514465
0.316667	3.8e-05			1.62091	-0.620295	1.74378	-0.430614
0.333333	8.3e-05			1.74378	-0.489343	1.86778	-0.458837
0.35	-5.1e-05			1.86778	-0.396446	1.99291	-0.332976
0.366667	-0.000586			1.99291	-0.32905	2.11917	-0.375525
0.383333	-0.000661			2.11917	-0.279031
0.4	-0.000713
0.416667	-0.000245
0.433333	-0.000287
0.45	-0.00022
0.466667	-0.000142
0.483333	-1.4e-05
0.5	0.000304
0.516667	0.000452
0.533333	0.00024
0.55	1.8e-05
0.566667	-0.000154
0.583333	-0.000326
0.6	-0.00032
0.616667	-0.000725
0.633333	-0.000839
0.65	-0.000773
0.666667	-0.000597
0.683333	-0.000322
0.7	-0.000169
0.716667	-0.000347
0.733333	-0.000796
0.75	-0.001274
0.766667	-0.001392
0.783333	-0.00151
0.8	-0.001522
0.816667	-0.001635
0.833333	-0.001928
0.85	-0.00235
0.866667	-0.002003
0.883333	-0.001706
0.9	-0.0013
0.916667	-0.001065
0.933333	-0.002011
0.95	-0.002106
0.966667	-0.001821
0.983333	0.000143
1	-0.000269
1.01667	2.8e-05
1.03333	0.001565
1.05	-0.011918
1.06667	-0.032831
1.08333	-0.043974
1.1	-0.046688
1.11667	-0.044402
1.13333	-0.038596
1.15	-0.033081
1.16667	-0.025065
1.18333	-0.017279
1.2	-0.017239
1.21667	-0.017318
1.23333	-0.016547
1.25	-0.014806
1.26667	-0.013765
1.28333	-0.013034
1.3	-0.012133
1.31667	-0.010881
1.33333	-0.010088
1.35	-0.009356
1.36667	-0.008913
1.38333	-0.008131
1.4	-0.008052
1.41667	-0.008132
1.43333	-0.008111
1.45	-0.007961
1.46667	-0.007781
1.48333	-0.00786
1.5	-0.007778
1.51667	-0.007613
1.53333	-0.007418
1.55	-0.007263
1.56667	-0.007228
1.58333	-0.007354
1.6	-0.007421
1.61667	-0.007715
1.63333	-0.00769
1.65	-0.007634
1.66667	-0.007509
1.68333	-0.006803
1.7	-0.005853
1.71667	-0.0054
1.73333	-0.005166
1.75	-0.005993
1.76667	-0.001269
1.78333	0.011345
1.8	0.022291
1.81667	0.023543
1.83333	0.021555
1.85	0.013487
1.86667	0.009319
1.88333	0.002831
1.9	0.001553
1.91667	0.00147
1.93333	0.000927
1.95	0.000464
1.96667	-0.000278
1.98333	-0.000741
2	-0.001048
2.01667	-0.001282
2.03333	-0.001646
2.05	-0.00173
2.06667	-0.001664
2.08333	-0.001857
2.1	-0.00207
2.11667	-0.002151
2.13333	-0.002351
2.15	-0.002452
2.16667	-0.002543
2.18333	-0.002654
2.2	-0.002494
2.21667	-0.002244
2.23333	-0.002015
2.25	-0.002105
2.26667	-0.002065
2.28333	-0.001966
2.3	-0.002093
2.31667	-0.001871
2.33333	-0.001549
2.35	-0.001447
2.36667	-0.001415
2.38333	-0.001313
2.4	-0.001182
2.41667	-0.001073
2.43333	-0.001154
2.45	-0.001024
2.46667	-0.000835
2.48333	-0.000966
2.5	-0.001089
2.51667	-0.001075
2.53333	-0.00084
2.55	-0.000446
2.56667	-0.000241
2.58333	-0.000407
2.6	-0.000205
2.61667	-0.000846
2.63333	-0.001277
2.65	-0.001578
2.66667	-0.001809
2.68333	-0.001939
2.7	-0.001952
2.71667	-0.001828
2.73333	-0.001733
2.75	-0.002218
2.76667	-0.002643
2.78333	-0.003338
2.8	-0.003582
2.81667	-0.003397
2.83333	-0.003603
2.85	-0.003688
2.86667	-0.004473
2.88333	-0.004038
2.9	-0.004154
2.91667	-0.00462
2.93333	-0.004355
2.95	-0.003791
2.96667	-0.004236
2.98333	-0.007342
3	0.002036
3.01667	0.011127
3.03333	0.015707
3.05	0.012728
3.06667	0.009909
3.08333	0.0078
3.1	0.006195
3.11667	0.005186
3.13333	0.004687
3.15	0.003997
3.16667	0.003168
3.18333	0.001949
3.2	0.000904
3.21667	0.000486
3.23333	0.000318
3.25	0.000139
3.26667	-0.000209
3.28333	-0.000587
3.3	-0.000764
3.31667	-0.000805
3.33333	-0.000746
3.35	-0.000747
3.36667	-0.000608
3.38333	-0.000549
3.4	-0.000331
3.41667	-0.000128
3.43333	-6.5e-05
3.45	-0.000182
3.46667	0.001111
3.48333	0.003214
3.5	0.003064
3.51667	0.001638
3.53333	-7.7e-05
3.55	-0.023422
3.56667	-0.101778
3.58333	-0.214683
3.6	-0.333383
3.61667	-0.425829
3.63333	-0.448035
3.65	-0.415731
3.66667	-0.350367
3.68333	-0.274463
3.7	-0.209656
3.71667	-0.155735
3.73333	-0.117594
3.75	-0.083863
3.76667	-0.071712
3.78333	-0.064951
3.8	-0.059299
3.81667	-0.055343
3.83333	-0.050797
3.85	-0.047041
3.86667	-0.043926
3.88333	-0.04072
3.9	-0.037054
3.91667	-0.033376
3.93333	-0.030208
3.95	-0.0271
3.96667	-0.024491
3.98333	-0.023143
4	-0.021897
4.01667	-0.020309
4.03333	-0.0187
4.05	-0.017172
4.06667	-0.015534
4.08333	-0.014165
4.1	-0.012941
4.11667	-0.011975
4.13333	-0.011258
4.15	-0.010512
4.16667	-0.009816
4.18333	-0.009139
4.2	-0.008559
4.21667	-0.007787
4.23333	-0.006755
4.25	-0.005883
4.26667	-0.005341
4.28333	-0.0051
4.3	-0.004785
4.31667	-0.00409
4.33333	-0.003765
4.35	-0.003689
4.36667	-0.003574
4.38333	-0.003419
4.4	-0.002991
4.41667	-0.002752
4.43333	-0.002643
4.45	-0.002234
4.46667	-0.001845
4.48333	-0.001456
4.5	-0.00165
4.51667	-0.001852
4.53333	-0.002084
4.55	-0.002405
4.56667	-0.002317
4.58333	-0.002089
4.6	-0.001797
4.61667	-0.00206
4.63333	-0.001934
4.65	-0.001267
4.66667	-0.00066
4.68333	-0.000463
4.7	-0.000413
4.71667	-0.000625
4.73333	-0.000727
4.75	-0.000578
4.76667	-0.00036
4.78333	-0.000111
4.8	0.000569
4.81667	0.001094
4.83333	0.001438
4.85	0.001763
4.86667	0.002047
4.88333	0.002311
4.9	0.002528
4.91667	0.002672
4.93333	0.002816
4.95	0.00294
4.96667	0.003204
4.98333	0.003978
5	0.004701
5.01667	0.005384
5.03333	0.005907
5.05	0.006311
5.06667	0.006664
5.08333	0.007168
5.1	0.00781
5.11667	0.008624
5.13333	0.009388
5.15	0.010182
5.16667	0.011047
5.18333	0.011621
5.2	0.012214
5.21667	0.013156
5.23333	0.013809
5.25	0.014731
5.26667	0.015873
5.28333	0.016915
5.3	0.017492
5.31667	0.016797
5.33333	0.015972
5.35	0.009508
5.36667	-0.012227
5.38333	-0.032202
5.4	-0.037558
5.41667	-0.036033
5.43333	-0.031809
5.45	-0.028375
5.46667	-0.021591
5.48333	-0.015036
5.5	-0.01236
5.51667	-0.010203
5.53333	-0.008316
5.55	-0.006859
5.56667	-0.005242
5.58333	-0.004225
5.6	-0.003772
5.61667	-0.003357
5.63333	-0.002722
5.65	-0.002127
5.66667	-0.001012
5.68333	-0.000217
5.7	0.000334
5.71667	0.000872
5.73333	0.00173
5.75	0.002598
5.76667	0.002576
5.78333	0.003094
5.8	0.003788
5.81667	0.004544
5.83333	0.005151
5.85	0.005437
5.86667	0.005714
5.88333	0.006051
5.9	0.006259
5.91667	0.005774
5.93333	0.005868
5.95	0.006212
5.96667	0.006407
5.98333	0.007021
6	0.007318
6.01667	0.00732
6.03333	0.009532
6.05	-0.009345
6.06667	-0.074883
6.08333	-0.183791
6.1	-0.300638
6.11667	-0.393691
6.13333	-0.431224
6.15	-0.401346
6.16667	-0.337299
6.18333	-0.272152
6.2	-0.209896
6.21667	-0.154877
6.23333	-0.111318
6.25	-0.08116
6.26667	-0.063731
6.28333	-0.045842
6.3	-0.035526
6.31667	-0.030939
6.33333	-0.027412
6.35	-0.023334
6.36667	-0.019227
6.38333	-0.02477
6.4	-0.050618
6.41667	-0.071195
6.43333	-0.073163
6.45	-0.07021
6.46667	-0.059968
6.48333	-0.051875
6.5	-0.046419
6.51667	-0.043525
6.53333	-0.03952
6.55	-0.034206
6.56667	-0.029631
6.58333	-0.027137
6.6	-0.023861
6.61667	-0.020848
6.63333	-0.018224
6.65	-0.016131
6.66667	-0.014828
6.68333	-0.013815
6.7	-0.012872
6.71667	-0.011933
6.73333	-0.010744
6.75	-0.009315
6.76667	-0.007926
6.78333	-0.006948
6.8	-0.006121
6.81667	-0.005509
6.83333	-0.004988
6.85	-0.004337
6.86667	-0.003765
6.88333	-0.003164
6.9	-0.002904
6.91667	-0.00249
6.93333	-0.001987
6.95	-0.001603
6.96667	-0.001279
6.98333	-0.000885
7	-0.000649
7.01667	-0.000548
7.03333	-0.000546
7.05	-0.000655
7.06667	-0.000643
7.08333	-0.000551
7.1	-0.000424
7.11667	-0.000347
7.13333	-0.00018
7.15	-0.000114
7.16667	-8.7e-05
7.18333	-8e-05
7.2	-3.3e-05
7.21667	-0.000123
7.23333	-0.000203
7.25	-0.000513
7.26667	-0.000593
7.28333	-0.000463
7.3	-0.000268
7.31667	-4.6e-05
7.33333	0.000115
7.35	0.000407
7.36667	0.000679
7.38333	0.00099
7.4	0.001102
7.41667	0.001034
7.43333	0.000977
7.45	0.000799
7.46667	0.000711
7.48333	0.000843
7.5	0.000989
7.51667	0.001009
7.53333	0.001109
7.55	0.001239
7.56667	0.001279
7.58333	0.001429
7.6	0.001626
7.61667	0.001629
7.63333	0.001403
7.65	0.001196
7.66667	0.001059
7.68333	0.000893
7.7	0.000625
7.71667	0.000275
7.73333	0.000255
7.75	-5e-06
7.76667	-0.000205
7.78333	-0.000185
7.8	-0.000135
7.81667	-0.000247
7.83333	-0.000158
7.85	-0.00017
7.86667	-0.000171
7.88333	-7.2e-05
7.9	2.7e-05
7.91667	-2.4e-05
7.93333	-0.000325
7.95	-0.000445
7.96667	-0.000326
7.98333	-0.000197
8	-0.000146
8.01667	-8.4e-05
8.03333	0.000218
8.05	0.00015
8.06667	0.000233
8.08333	0.000445
8.1	0.00053
8.11667	0.000398
8.13333	0.000105
8.15	-5.7e-05
8.16667	-0.00036
8.18333	-0.000402
8.2	-0.000261
8.21667	-0.000135
8.23333	-0.00017
8.25	-5.5e-05
8.26667	0.000271
8.28333	0.000746
8.3	0.001116
8.31667	0.001131
8.33333	0.001407
8.35	0.001982
8.36667	0.002477
8.38333	0.002713
8.4	0.003373
8.41667	0.004368
8.43333	0.005394
8.45	0.00599
8.46667	0.007476
8.48333	0.007781
8.5	0.00659
8.51667	0.006421
8.53333	0.007813
8.55	0.000415
8.56667	-0.054193
8.58333	-0.154061
8.6	-0.26754
8.61667	-0.366929
8.63333	-0.424478
8.65	-0.419547
8.66667	-0.368576
8.68333	-0.298835
8.7	-0.232639
8.71667	-0.176696
8.73333	-0.135232
8.75	-0.104479
8.76667	-0.077546
8.78333	-0.060833
8.8	-0.050447
8.81667	-0.041129
8.83333	-0.03253
8.85	-0.030402
8.86667	-0.030334
8.88333	-0.029585
8.9	-0.037228
8.91667	-0.052151
8.93333	-0.057324
8.95	-0.054978
8.96667	-0.050291
8.98333	-0.043095
9	-0.031392
9.01667	-0.027004
9.03333	-0.023776
9.05	-0.022698
9.06667	-0.02107
9.08333	-0.018643
9.1	-0.016682
9.11667	-0.01498
9.13333	-0.014087
9.15	-0.013415
9.16667	-0.012813
9.18333	-0.012571
9.2	-0.012039
9.21667	-0.011229
9.23333	-0.01032
9.25	-0.009671
9.26667	-0.009141
9.28333	-0.008942
9.3	-0.008565
9.31667	-0.008355
9.33333	-0.007996
9.35	-0.007706
9.36667	-0.007496
9.38333	-0.007177
9.4	-0.006892
9.41667	-0.006729
9.43333	-0.006096
9.45	-0.005373
9.46667	-0.00466
9.48333	-0.003787
9.5	-0.003101
9.51667	-0.002688
9.53333	-0.002076
9.55	-0.001554
9.56667	-0.001051
9.58333	-0.000609
9.6	-0.000513
9.61667	-0.000361
9.63333	-8.8e-05
9.65	0.000154
9.66667	0.000196
9.68333	0.000619
9.7	0.000956
9.71667	0.001001
9.73333	0.000846
9.75	0.000681
9.76667	0.000386
9.78333	-7.9e-05
9.8	-0.000548
9.81667	-0.000729
9.83333	-0.000799
9.85	-0.00091
9.86667	-0.001241
9.88333	-0.001651
9.9	-0.002045
9.91667	-0.002179
9.93333	-0.002403
9.95	-0.002737
9.96667	-0.002811
9.98333	-0.002765
10	-0.002749
10.0167	-0.002611
10.0333	-0.002423
10.05	-0.002215
10.0667	-0.001857
10.0833	-0.001598
10.1	-0.001287
10.1167	-0.001047
10.1333	-0.000927
10.15	-0.000757
10.1667	-0.000797
10.1833	-0.000777
10.2	-0.000609
10.2167	-0.000494
10.2333	-0.000349
10.25	-0.000355
10.2667	-0.00024
10.2833	5.5e-05
10.3	0.000742
10.3167	0.001335
10.3333	0.001518
10.35	0.001771
10.3667	0.001824
10.3833	0.002127
10.4	0.002288
10.4167	0.002642
10.4333	0.004325
10.45	0.006799
10.4667	0.007363
10.4833	0.006297
10.5	0.00528
10.5167	0.005402
10.5333	0.005543
10.55	0.004665
10.5667	0.003987
10.5833	0.003308
10.6	0.002818
10.6167	0.002395
10.6333	0.001712
10.65	0.000639
10.6667	-0.000134
10.6833	-3.7e-05
10.7	-0.000244
10.7167	-0.00053
10.7333	-0.000936
10.75	-0.001251
10.7667	-0.001327
10.7833	-0.001453
10.8	-0.001575
10.8167	-0.001781
10.8333	-0.001797
10.85	-0.001984
10.8667	-0.00205
10.8833	-0.002506
10.9	-0.002271
10.9167	-0.002292
10.9333	-0.002944
10.95	-0.003576
10.9667	-0.002828
10.9833	-0.00298
11	-0.001001
11.0167	-0.002309
11.0333	-0.001228
11.05	-0.005597
11.0667	-0.061276
11.0833	-0.152335
11.1	-0.260053
11.1167	-0.357839
11.1333	-0.416906
11.15	-0.407702
11.1667	-0.355348
11.1833	-0.294134
11.2	-0.234119
11.2167	-0.179223
11.2333	-0.136156
11.25	-0.099199
11.2667	-0.077043
11.2833	-0.064696
11.3	-0.054489
11.3167	-0.052179
11.3333	-0.04705
11.35	-0.03931
11.3667	-0.032461
11.3833	-0.030732
11.4	-0.029351
11.4167	-0.028259
11.4333	-0.026547
11.45	-0.024415
11.4667	-0.022743
11.4833	-0.021251
11.5	-0.019608
11.5167	-0.017983
11.5333	-0.016838
11.55	-0.015823
11.5667	-0.014808
11.5833	-0.013304
11.6	-0.012228
11.6167	-0.01141
11.6333	-0.010663
11.65	-0.009735
11.6667	-0.008858
11.6833	-0.00837
11.7	-0.008082
11.7167	-0.007672
11.7333	-0.007311
11.75	-0.006741
11.7667	-0.006331
11.7833	-0.006041
11.8	-0.00575
11.8167	-0.005487
11.8333	-0.005204
11.85	-0.005191
11.8667	-0.004938
11.8833	-0.004635
11.9	-0.004281
11.9167	-0.004146
11.9333	-0.00408
11.95	-0.003985
11.9667	-0.003889
11.9833	-0.003803
12	-0.003377
12.0167	-0.003189
12.0333	-0.002921
12.05	-0.002762
12.0667	-0.002724
12.0833	-0.002716
12.1	-0.002677
12.1167	-0.002566
12.1333	-0.002345
12.15	-0.002005
12.1667	-0.001704
12.1833	-0.001593
12.2	-0.001341
12.2167	-0.001268
12.2333	-0.001095
12.25	-0.001121
12.2667	-0.001248
12.2833	-0.001494
12.3	-0.00143
12.3167	-0.001274
12.3333	-0.001268
12.35	-0.001312
12.3667	-0.001346
12.3833	-0.00115
12.4	-0.000993
12.4167	-0.000915
12.4333	-0.000976
12.45	-0.001097
12.4667	-0.001148
12.4833	-0.001039
12.5	-0.000899
12.5167	-0.000935
12.5333	-0.000962
12.55	-0.000938
12.5667	-0.001015
12.5833	-0.001051
12.6	-0.000836
12.6167	-0.000804
12.6333	-0.000622
12.65	-0.00055
12.6667	-0.000549
12.6833	-0.000387
12.7	-2.2e-05
12.7167	0.000343
12.7333	0.000628
12.75	0.000703
12.7667	0.001048
12.7833	0.001304
12.8	0.001193
12.8167	0.001116
12.8333	0.001279
12.85	0.001303
12.8667	0.001316
12.8833	0.00161
12.9	0.002227
12.9167	0.002662
12.9333	0.002827
12.95	0.003021
12.9667	0.003206
12.9833	0.003301
13	0.0032
13.0167	0.002675
13.0333	0.00219
13.05	0.001775
13.0667	0.00173
13.0833	0.001936
13.1	0.002144
13.1167	0.002274
13.1333	0.001903
13.15	0.002153
13.1667	0.002513
13.1833	0.002353
13.2	0.002084
13.2167	0.001499
13.2333	0.000264
13.25	-0.000131
13.2667	0.000574
13.2833	0.000379
13.3	-0.000997
13.3167	-0.003039
13.3333	-0.003781
13.35	-0.004213
13.3667	-0.004755
13.3833	-0.004967
13.4	-0.005362
13.4167	-0.0064
13.4333	-0.006308
13.45	-0.005987
13.4667	-0.006125
13.4833	-0.006023
13.5	-0.004335
13.5167	-0.004711
13.5333	-0.003138
13.55	-0.006734
13.5667	-0.047151
13.5833	-0.128647
13.6	-0.224747
13.6167	-0.32337
13.6333	-0.386924
13.65	-0.393297
13.6667	-0.357551
13.6833	-0.299674
13.7	-0.240261
13.7167	-0.18829
13.7333	-0.14514
13.75	-0.112919
13.7667	-0.086769
13.7833	-0.069018
13.8	-0.06354
13.8167	-0.050904
13.8333	-0.044029
13.85	-0.037203
13.8667	-0.032077
13.8833	-0.028752
13.9	-0.026958
13.9167	-0.026056
13.9333	-0.024744
13.95	-0.023082
13.9667	-0.02212
13.9833	-0.021488
14	-0.018238
14.0167	-0.013789
14.0333	-0.011199
14.05	-0.00985
14.0667	-0.009151
14.0833	-0.009221
14.1	-0.009384
14.1167	-0.008976
14.1333	-0.008448
14.15	-0.00748
14.1667	-0.006722
14.1833	-0.006094
14.2	-0.005718
14.2167	-0.0055
14.2333	-0.004813
14.25	-0.004295
14.2667	-0.004008
14.2833	-0.00375
14.3	-0.003484
14.3167	-0.003285
14.3333	-0.003057
14.35	-0.002639
14.3667	-0.002161
14.3833	-0.001712
14.4	-0.001205
14.4167	-0.000825
14.4333	-0.000594
14.45	-0.000154
14.4667	0.000207
14.4833	0.000357
14.5	0.000507
14.5167	0.000361
14.5333	0.000436
14.55	0.000561
14.5667	0.000575
14.5833	0.00033
14.6	0.000204
14.6167	0.000225
14.6333	0.000125
14.65	-2.4e-05
14.6667	0.000127
14.6833	0.000297
14.7	0.000318
14.7167	0.000186
14.7333	-0.000116
14.75	-0.000158
14.7667	-5e-05
14.7833	-2.2e-05
14.8	-9.4e-05
14.8167	6.3e-05
14.8333	6.9e-05
14.85	0.000126
14.8667	0.000233
14.8833	0.000119
14.9	0.000106
14.9167	0.000222
14.9333	0.000218
14.95	0.000254
14.9667	0.0004
14.9833	0.000486
15	0.000242
15.0167	0.000289
15.0333	0.000515
15.05	0.000551
15.0667	0.000738
15.0833	0.000824
15.1	0.00071
15.1167	0.000327
15.1333	-7e-06
15.15	-0.00039
15.1667	-0.000664
15.1833	-0.000737
15.2	-0.000871
15.2167	-0.000524
15.2333	-0.000198
15.25	4.8e-05
15.2667	0.000544
15.2833	0.000461
15.3	0.000157
15.3167	0.000323
15.3333	0.000318
15.35	0.000134
15.3667	-0.00023
15.3833	8.6e-05
15.4	0.000592
15.4167	0.000677
15.4333	0.000402
15.45	0.000347
15.4667	-0.000188
15.4833	-0.000263
15.5	4.2e-05
15.5167	-7.5e-05
15.5333	-0.000211
15.55	-0.000607
15.5667	-0.000504
15.5833	-0.00026
15.6	-0.000317
15.6167	-0.000215
15.6333	-0.000254
15.65	-0.000183
15.6667	0.000119
15.6833	0.00015
15.7	0.000242
15.7167	0.000111
15.7333	-3e-05
15.75	0.000259
15.7667	0.000188
15.7833	0.000227
15.8	-6.4e-05
15.8167	-0.000368
15.8333	-0.000652
15.85	-0.000775
15.8667	-0.000809
15.8833	-0.000772
15.9	-0.001046
15.9167	-0.001512
15.9333	-0.001818
15.95	-0.002204
15.9667	-0.00194
15.9833	-0.001657
16	-0.001413
16.0167	-0.001359
16.0333	-0.000246
16.05	-0.001163
16.0667	-0.02857
16.0833	-0.100136
16.1	-0.191703
16.1167	-0.282228
16.1333	-0.345502
16.15	-0.363237
16.1667	-0.335312
16.1833	-0.292087
16.2	-0.238501
16.2167	-0.187651
16.2333	-0.145591
16.25	-0.115552
16.2667	-0.088882
16.2833	-0.075002
16.3	-0.060672
16.3167	-0.051955
16.3333	-0.048618
16.35	-0.044301
16.3667	-0.041003
16.3833	-0.038216
16.4	-0.035479
16.4167	-0.032412
16.4333	-0.029505
16.45	-0.026518
16.4667	-0.023861
16.4833	-0.021254
16.5	-0.019097
16.5167	-0.017878
16.5333	-0.017358
16.55	-0.016439
16.5667	-0.015659
16.5833	-0.01508
16.6	-0.01401
16.6167	-0.012636
16.6333	-0.011522
16.65	-0.011107
16.6667	-0.010402
16.6833	-0.009598
16.7	-0.009203
16.7167	-0.008641
16.7333	-0.008209
16.75	-0.008136
16.7667	-0.007894
16.7833	-0.007482
16.8	-0.007129
16.8167	-0.006617
16.8333	-0.006045
16.85	-0.005672
16.8667	-0.005219
16.8833	-0.004686
16.9	-0.004374
16.9167	-0.004209
16.9333	-0.003963
16.95	-0.003957
16.9667	-0.003992
16.9833	-0.003706
17	-0.00318
17.0167	-0.00275
17.0333	-0.002169
17.05	-0.001807
17.0667	-0.001506
17.0833	-0.001365
17.1	-0.001133
17.1167	-0.000335
17.1333	-0.000345
17.15	2.4e-05
17.1667	0.000444
17.1833	0.000563
17.2	0.000623
17.2167	-0.000548
17.2333	-0.002018
17.25	-0.002757
17.2667	0.008923
17.2833	0.047604
17.3	0.068524
17.3167	0.064916
17.3333	0.05471
17.35	0.042344
17.3667	0.033288
17.3833	0.023342
17.4	0.016826
17.4167	0.011431
17.4333	0.007407
17.45	0.004664
17.4667	0.003611
17.4833	0.003368
17.5	0.002844
17.5167	0.001669
17.5333	0.000584
17.55	-0.00023
17.5667	-0.001285
17.5833	-0.001939
17.6	-0.002334
17.6167	-0.003169
17.6333	-0.003354
17.65	-0.003199
17.6667	-0.003395
17.6833	-0.00377
17.7	-0.004295
17.7167	-0.005015
17.7333	-0.005277
17.75	-0.005099
17.7667	-0.004881
17.7833	-0.004363
17.8	-0.004085
17.8167	-0.00383
17.8333	-0.003477
17.85	-0.002955
17.8667	-0.002502
17.8833	-0.002179
17.9	-0.001636
17.9167	-0.001117
17.9333	-0.000911
17.95	-0.000845
17.9667	-0.000688
17.9833	-0.000362
18	4.4e-05
18.0167	-5.2e-05
18.0333	-7e-05
18.05	-0.000318
18.0667	-0.000426
18.0833	-0.000395
18.1	-0.000203
18.1167	-0.00021
18.1333	-0.00068
18.15	-0.00089
18.1667	-0.0012
18.1833	-0.00075
18.2	-0.00069
18.2167	-0.000786
18.2333	-0.000864
18.25	-0.000491
18.2667	-7.9e-05
18.2833	0.000263
18.3	0.000205
18.3167	0.000346
18.3333	0.000805
18.35	0.001294
18.3667	0.001963
18.3833	0.002502
18.4	0.002561
18.4167	0.002941
18.4333	0.003481
18.45	0.003721
18.4667	0.00389
18.4833	0.00448
18.5	0.00508
18.5167	0.005942
18.5333	0.007812
18.55	0.000383
18.5667	-0.028197
18.5833	-0.086436
18.6	-0.161595
18.6167	-0.240173
18.6333	-0.302823
18.65	-0.313682
18.6667	-0.294712
18.6833	-0.257281
18.7	-0.21249
18.7167	-0.167679
18.7333	-0.13508
18.75	-0.10826
18.7667	-0.086391
18.7833	-0.070651
18.8	-0.062472
18.8167	-0.054283
18.8333	-0.047665
18.85	-0.037698
18.8667	-0.028681
18.8833	-0.024923
18.9	-0.024436
18.9167	-0.02254
18.9333	-0.020236
18.95	-0.018891
18.9667	-0.017947
18.9833	-0.016763
19	-0.015259
19.0167	-0.014017
19.0333	-0.012667
19.05	-0.011087
19.0667	-0.009687
19.0833	-0.008907
19.1	-0.007997
19.1167	-0.00718
19.1333	-0.006416
19.15	-0.005881
19.1667	-0.005647
19.1833	-0.005422
19.2	-0.004958
19.2167	-0.004596
19.2333	-0.004058
19.25	-0.00338
19.2667	-0.002862
19.2833	-0.002504
19.3	-0.002125
19.3167	-0.001691
19.3333	-0.001619
19.35	-0.001498
19.3667	-0.001436
19.3833	-0.001515
19.4	-0.001123
19.4167	-0.000603
19.4333	-0.000206
19.45	0.000192
19.4667	0.000459
19.4833	0.000286
19.5	0.000364
19.5167	0.000513
19.5333	0.00058
19.55	0.000627
19.5667	0.000554
19.5833	0.00026
19.6	-1.3e-05
19.6167	-0.000281
19.6333	-0.000531
19.65	-0.000671
19.6667	-0.000621
19.6833	-0.000751
19.7	-0.000721
19.7167	-0.000704
19.7333	-0.000687
19.75	-0.00055
19.7667	-0.000554
19.7833	-0.000507
19.8	-0.00032
19.8167	0.000187
19.8333	0.000395
19.85	0.000503
19.8667	0.000781
19.8833	0.001199
19.9	0.001306
19.9167	0.001389
19.9333	0.001352
19.95	0.001356
19.9667	0.00128
19.9833	0.001183
20	0.000907
20.0167	0.000707
20.0333	0.000579
20.05	0.000401
20.0667	0.000163
20.0833	-0.000125
20.1	-0.000263
20.1167	-0.000473
20.1333	-0.000561
20.15	-0.000519
20.1667	-0.000468
20.1833	-0.000436
20.2	-0.000364
20.2167	-0.000413
20.2333	-0.00032
20.25	-8.7e-05
20.2667	0.000286
20.2833	0.000509
20.3	0.000572
20.3167	0.000556
20.3333	0.000622
20.35	0.000718
20.3667	0.000595
20.3833	0.000311
20.4	6.8e-05
20.4167	-1.5e-05
20.4333	-0.000244
20.45	-0.000723
20.4667	-0.000852
20.4833	-0.000861
20.5	-0.00092
20.5167	-0.000907
20.5333	-0.00086
20.55	-0.000713
20.5667	-0.000796
20.5833	-0.000679
20.6	-0.000612
20.6167	-0.000471
20.6333	-0.000166
20.65	8e-05
20.6667	0.000496
20.6833	0.000802
20.7	0.000917
20.7167	0.001269
20.7333	0.001847
20.75	0.002014
20.7667	0.002132
20.7833	0.00242
20.8	0.002538
20.8167	0.002672
20.8333	0.002923
20.85	0.002764
20.8667	0.002435
20.8833	0.002546
20.9	0.002297
20.9167	0.002122
20.9333	0.002323
20.95	0.002054
20.9667	0.001365
20.9833	0.000937
21	2.8e-05
21.0167	-0.003132
21.0333	-0.000547
21.05	0.002337
21.0667	-0.015899
21.0833	-0.061554
21.1	-0.12674
21.1167	-0.190812
21.1333	-0.242442
21.15	-0.261742
21.1667	-0.258142
21.1833	-0.229473
21.2	-0.188233
21.2167	-0.151265
21.2333	-0.117478
21.25	-0.091451
21.2667	-0.073004
21.2833	-0.060837
21.3	-0.052539
21.3167	-0.0461
21.3333	-0.040243
21.35	-0.036697
21.3667	-0.03254
21.3833	-0.028754
21.4	-0.026247
21.4167	-0.024254
21.4333	-0.022606
21.45	-0.020848
21.4667	-0.01881
21.4833	-0.016882
21.5	-0.014565
21.5167	-0.012535
21.5333	-0.011164
21.55	-0.009292
21.5667	-0.007781
21.5833	-0.00739
21.6	-0.007189
21.6167	-0.0062
21.6333	-0.005473
21.65	-0.004386
21.6667	-0.003179
21.6833	-0.002641
21.7	-0.002324
21.7167	-0.00228
21.7333	-0.002289
21.75	-0.002277
21.7667	-0.002405
21.7833	-0.002104
21.8	-0.002182
21.8167	-0.002331
21.8333	-0.002572
21.85	-0.002582
21.8667	-0.002122
21.8833	-0.001523
21.9	-0.001073
21.9167	-0.000939
21.9333	-0.000874
21.95	-0.000689
21.9667	-0.000454
21.9833	-0.000168
22	0.000337
22.0167	0.000843
22.0333	0.001094
22.05	0.001505
22.0667	0.001715
22.0833	0.001756
22.1	0.001647
22.1167	0.001704
22.1333	0.00185
22.15	0.001875
22.1667	0.002001
22.1833	0.001806
22.2	0.001422
22.2167	0.001078
22.2333	0.000784
22.25	0.00072
22.2667	0.000707
22.2833	0.000713
22.3	0.00048
22.3167	0.000289
22.3333	0.00062
22.35	0.000861
22.3667	0.000722
22.3833	0.000643
22.4	0.000634
22.4167	0.000519
22.4333	0.000378
22.45	0.000126
22.4667	7.4e-05
22.4833	3.3e-05
22.5	-7.9e-05
22.5167	0.000245
22.5333	0.000462
22.55	0.000149
22.5667	7.6e-05
22.5833	1.3e-05
22.6	-0.000209
22.6167	-0.000716
22.6333	-0.000698
22.65	-0.0002
22.6667	-0.000133
22.6833	-0.000235
22.7	-0.000257
22.7167	-0.000112
22.7333	0.000107
22.75	0.000137
22.7667	0.000347
22.7833	0.000507
22.8	0.000637
22.8167	0.000995
22.8333	0.001059
22.85	0.001233
22.8667	0.001467
22.8833	0.001531
22.9	0.001505
22.9167	0.001477
22.9333	0.001505
22.95	0.001214
22.9667	0.001102
22.9833	0.001131
23	0.001069
23.0167	0.000915
23.0333	0.000896
23.05	0.000927
23.0667	0.000757
23.0833	0.000218
23.1	-0.000311
23.1167	-0.000825
23.1333	-0.001125
23.15	-0.001115
23.1667	-0.001325
23.1833	-0.001625
23.2	-0.001575
23.2167	-0.001252
23.2333	-0.001016
23.25	-0.00099
23.2667	-0.000935
23.2833	-0.001049
23.3	-0.000983
23.3167	-0.001044
23.3333	-0.001134
23.35	-0.000773
23.3667	-0.000282
23.3833	0.000139
23.4	0.00082
23.4167	0.001144
23.4333	0.0018
23.45	0.002057
23.4667	0.002083
23.4833	0.0025
23.5	0.003706
23.5167	0.004515
23.5333	0.005807
23.55	0.004169
23.5667	-0.00583
23.5833	-0.037468
23.6	-0.085976
23.6167	-0.139483
23.6333	-0.184907
23.65	-0.206522
23.6667	-0.199786
23.6833	-0.187401
23.7	-0.157805
23.7167	-0.128498
23.7333	-0.10437
23.75	-0.084162
23.7667	-0.064254
23.7833	-0.057476
23.8	-0.047848
23.8167	-0.040979
23.8333	-0.03586
23.85	-0.031831
23.8667	-0.028852
23.8833	-0.025852
23.9	-0.024233
23.9167	-0.023054
23.9333	-0.021815
23.95	-0.020736
23.9667	-0.019527
23.9833	-0.017998
24	-0.016689
24.0167	-0.01561
24.0333	-0.014763
24.05	-0.013835
24.0667	-0.013108
24.0833	-0.01244
24.1	-0.011683
24.1167	-0.010736
24.1333	-0.009782
24.15	-0.008787
24.1667	-0.007832
24.1833	-0.006788
24.2	-0.005793
24.2167	-0.00495
24.2333	-0.00423
24.25	-0.003639
24.2667	-0.003129
24.2833	-0.002738
24.3	-0.002618
24.3167	-0.00255
24.3333	-0.002405
24.35	-0.00225
24.3667	-0.002005
24.3833	-0.00181
24.4	-0.001585
24.4167	-0.001373
24.4333	-0.001305
24.45	-0.001347
24.4667	-0.001419
24.4833	-0.001371
24.5	-0.001393
24.5167	-0.001359
24.5333	-0.001419
24.55	-0.001439
24.5667	-0.001569
24.5833	-0.001569
24.6	-0.001619
24.6167	-0.001604
24.6333	-0.001804
24.65	-0.001853
24.6667	-0.001762
24.6833	-0.001742
24.7	-0.001681
24.7167	-0.001465
24.7333	-0.001203
24.75	-0.001011
24.7667	-0.000899
24.7833	-0.000857
24.8	-0.000865
24.8167	-0.000605
24.8333	-0.000468
24.85	-0.000502
24.8667	-0.000425
24.8833	-4.8e-05
24.9	0.000349
24.9167	0.000655
24.9333	0.000752
24.95	0.000708
24.9667	0.000784
24.9833	0.00104
25	0.001296
25.0167	0.001704
25.0333	0.001984
25.05	0.001763
25.0667	0.001713
25.0833	0.001422
25.1	0.000982
25.1167	0.000103
25.1333	-0.001142
25.15	-0.000357
25.1667	0.001127
25.1833	0.009102
25.2	0.012896
25.2167	0.005003
25.2333	-0.003379
25.25	-0.006771
25.2667	-0.006602
25.2833	-0.005694
25.3	-0.004306
25.3167	-0.003387
25.3333	-0.002978
25.35	-0.002569
25.3667	-0.00214
25.3833	-0.001781
25.4	-0.001312
25.4167	-0.000641
25.4333	-0.000139
25.45	0.000323
25.4667	0.000725
25.4833	0.001187
25.5	0.001579
25.5167	0.001785
25.5333	0.001944
25.55	0.002103
25.5667	0.001893
25.5833	0.001742
25.6	0.001732
25.6167	0.001955
25.6333	0.001924
25.65	0.001652
25.6667	0.001611
25.6833	0.00161
25.7	0.001358
25.7167	0.00101
25.7333	0.000597
25.75	0.000183
25.7667	-0.00016
25.7833	-0.000473
25.8	-0.000977
25.8167	-0.000878
25.8333	-0.000737
25.85	-0.000715
25.8667	-0.000714
25.8833	-0.000752
25.9	-0.000751
25.9167	-0.001018
25.9333	-0.000674
25.95	-0.00044
25.9667	-5e-06
25.9833	0.001189
26	0.001733
26.0167	0.002278
26.0333	0.000924
26.05	0.00347
26.0667	-0.005884
26.0833	-0.030378
26.1	-0.067752
26.1167	-0.105295
26.1333	-0.136168
26.15	-0.150641
26.1667	-0.147325
26.1833	-0.132098
26.2	-0.111441
26.2167	-0.092844
26.2333	-0.076647
26.25	-0.06287
26.2667	-0.051552
26.2833	-0.043235
26.3	-0.034518
26.3167	-0.029812
26.3333	-0.025185
26.35	-0.024069
26.3667	-0.021753
26.3833	-0.019726
26.4	-0.01802
26.4167	-0.016524
26.4333	-0.015329
26.45	-0.014535
26.4667	-0.01315
26.4833	-0.011715
26.5	-0.0101
26.5167	-0.008966
26.5333	-0.008094
26.55	-0.007371
26.5667	-0.006909
26.5833	-0.006416
26.6	-0.002724
26.6167	0.000297
26.6333	-0.000393
26.65	-0.000944
26.6667	-0.001895
26.6833	-0.002506
26.7	-0.002986
26.7167	-0.003149
26.7333	-0.003023
26.75	-0.002398
26.7667	-0.001903
26.7833	-0.001818
26.8	-0.002032
26.8167	-0.001909
26.8333	-0.001938
26.85	-0.001808
26.8667	-0.001267
26.8833	-0.000607
26.9	-0.000336
26.9167	-8e-06
26.9333	0.000347
26.95	0.000512
26.9667	0.000666
26.9833	0.000941
27	0.001086
27.0167	0.001199
27.0333	0.001277
27.05	0.000975
27.0667	0.000564
27.0833	0.000282
27.1	-0.00011
27.1167	-0.000294
27.1333	-0.000403
27.15	-0.000451
27.1667	-0.00048
27.1833	-0.000589
27.2	-0.000728
27.2167	-0.00091
27.2333	-0.000967
27.25	-0.001144
27.2667	-0.001341
27.2833	-0.001508
27.3	-0.001475
27.3167	-0.001444
27.3333	-0.00138
27.35	-0.001245
27.3667	-0.00116
27.3833	-0.001045
27.4	-0.00074
27.4167	-0.000657
27.4333	-0.000498
27.45	-0.00043
27.4667	-0.000321
27.4833	-0.000432
27.5	-0.000403
27.5167	-0.000305
27.5333	-0.000529
27.55	-0.000633
27.5667	-0.000667
27.5833	-0.000711
27.6	-0.000495
27.6167	-0.000298
27.6333	-0.0001
27.65	-0.000102
27.6667	0.000396
27.6833	0.000934
27.7	0.001171
27.7167	0.001261
27.7333	0.001245
27.75	0.00141
27.7667	0.001584
27.7833	0.001638
27.8	0.001972
27.8167	0.002119
27.8333	0.002712
27.85	0.002566
27.8667	0.002019
27.8833	0.001632
27.9	0.001686
27.9167	0.001651
27.9333	0.001123
27.95	0.000295
27.9667	-2.3e-05
27.9833	-0.000162
28	-0.00028
28.0167	-0.000667
28.0333	-0.000459
28.05	-0.000382
28.0667	-0.000325
28.0833	-0.000398
28.1	-0.00088
28.1167	-0.001102
28.1333	-0.001182
28.15	-0.001122
28.1667	-0.000942
28.1833	-0.000742
28.2	-0.000442
28.2167	-0.000232
28.2333	-6e-05
28.25	1e-06
28.2667	-0.000197
28.2833	-0.000206
28.3	-0.000124
28.3167	7.8e-05
28.3333	0.00018
28.35	8.3e-05
28.3667	5e-06
28.3833	-8.2e-05
28.4	7e-05
28.4167	0.000263
28.4333	0.000176
28.45	-0.000261
28.4667	-0.000548
28.4833	-0.000265
28.5	0.000708
28.5167	0.000572
28.5333	0.001655
28.55	-0.000472
28.5667	-0.001899
28.5833	-0.015465
28.6	-0.042122
28.6167	-0.072129
28.6333	-0.095355
28.65	-0.111562
28.6667	-0.112489
28.6833	-0.100986
28.7	-0.083093
28.7167	-0.06549
28.7333	-0.051157
28.75	-0.043834
28.7667	-0.037041
28.7833	-0.031219
28.8	-0.025726
28.8167	-0.022003
28.8333	-0.019411
28.85	-0.017559
28.8667	-0.015617
28.8833	-0.013705
28.9	-0.012593
28.9167	-0.011831
28.9333	-0.01069
28.95	-0.009069
28.9667	-0.008318
28.9833	-0.007907
29	-0.007066
29.0167	-0.006156
29.0333	-0.005236
29.05	-0.004706
29.0667	-0.004727
29.0833	-0.004487
29.1	-0.004077
29.1167	-0.003778
29.1333	-0.00343
29.15	-0.003172
29.1667	-0.002884
29.1833	-0.002366
29.2	-0.002118
29.2167	-0.00219
29.2333	-0.002274
29.25	-0.002328
29.2667	-0.002402
29.2833	-0.002396
29.3	-0.00216
29.3167	-0.002044
29.3333	-0.001601
29.35	-0.001007
29.3667	-0.000423
29.3833	-4.9e-05
29.4	6.5e-05
29.4167	0.000178
29.4333	0.000119
29.45	0.000101
29.4667	0.000572
29.4833	0.001233
29.5	0.001624
29.5167	0.001615
29.5333	0.001463
29.55	0.001242
29.5667	0.00105
29.5833	0.000959
29.6	0.001047
29.6167	0.001255
29.6333	0.00148
29.65	0.001785
29.6667	0.001801
29.6833	0.001396
29.7	0.001061
29.7167	0.000796
29.7333	0.000527
29.75	0.000309
29.7667	0.000131
29.7833	9.3e-05
29.8	0.000204
29.8167	0.000155
29.8333	0.000153
29.85	-0.000159
29.8667	-0.000341
29.8833	-0.000513
29.9	-0.000555
29.9167	-0.000698
29.9333	-0.000854
29.95	-0.00105
29.9667	-0.001436
29.9833	-0.001572
30	-0.001519
30.0167	-0.001085
30.0333	-0.000884
30.05	-0.000754
30.0667	-0.000483
30.0833	-0.000532
30.1	-0.000631
30.1167	-0.00031
30.1333	0.00011
30.15	0.000731
30.1667	0.000722
30.1833	0.000122
30.2	-2.7e-05
30.2167	0.000104
30.2333	0.000338
30.25	0.000752
30.2667	0.000925
30.2833	0.000959
30.3	0.000863
30.3167	0.000337
30.3333	0.000266
30.35	0.000186
30.3667	0.000155
30.3833	0.000174
30.4	0.000104
30.4167	0.000124
30.4333	0.00027
30.45	0.000487
30.4667	0.000773
30.4833	0.0008
30.5	0.000786
30.5167	0.000914
30.5333	0.001089
30.55	0.001073
30.5667	0.001098
30.5833	0.001033
30.6	0.001007
30.6167	0.001013
30.6333	0.000955
30.65	0.000828
30.6667	0.00076
30.6833	0.000812
30.7	0.000655
30.7167	0.000377
30.7333	0.000185
30.75	0.000123
30.7667	2e-05
30.7833	-6.2e-05
30.8	-0.000154
30.8167	-0.000316
30.8333	-0.000386
30.85	-0.000676
30.8667	-0.000946
30.8833	-0.001126
30.9	-0.001316
30.9167	-0.001416
30.9333	-0.001206
30.95	-0.001436
30.9667	-0.001166
30.9833	-0.001366
31	-0.001266
31.0167	-0.001536
31.0333	-0.000907
31.05	0.000802
31.0667	0.001142
31.0833	-0.009469
31.1	-0.027269
31.1167	-0.0468
31.1333	-0.065201
31.15	-0.078313
31.1667	-0.078474
31.1833	-0.074055
31.2	-0.063906
31.2167	-0.049457
31.2333	-0.037559
31.25	-0.029141
31.2667	-0.026393
31.2833	-0.023905
31.3	-0.021927
31.3167	-0.019489
31.3333	-0.017451
31.35	-0.015634
31.3667	-0.014287
31.3833	-0.013209
31.4	-0.012662
31.4167	-0.012194
31.4333	-0.011117
31.45	-0.010121
31.4667	-0.009494
31.4833	-0.008747
31.5	-0.00793
31.5167	-0.007054
31.5333	-0.006508
31.55	-0.006132
31.5667	-0.005636
31.5833	-0.00527
31.6	-0.005154
31.6167	-0.004918
31.6333	-0.004692
31.65	-0.004477
31.6667	-0.004222
31.6833	-0.004006
31.7	-0.003741
31.7167	-0.003436
31.7333	-0.003201
31.75	-0.002727
31.7667	-0.002222
31.7833	-0.001807
31.8	-0.001303
31.8167	-0.000938
31.8333	-0.000945
31.85	-0.001001
31.8667	-0.000887
31.8833	-0.000763
31.9	-0.000559
31.9167	-0.000936
31.9333	-0.001202
31.95	-0.001669
31.9667	-0.001736
31.9833	-0.001653
32	-0.00157
32.0167	-0.001807
32.0333	-0.001865
32.05	-0.001613
32.0667	-0.001751
32.0833	-0.002089
32.1	-0.002086
32.1167	-0.002404
32.1333	-0.002883
32.15	-0.002891
32.1667	-0.00269
32.1833	-0.002429
32.2	-0.002177
32.2167	-0.002186
32.2333	-0.002065
32.25	-0.001675
32.2667	-0.001214
32.2833	-0.000904
32.3	-0.000713
32.3167	-0.000822
32.3333	-0.001053
32.35	-0.001263
32.3667	-0.001353
32.3833	-0.001444
32.4	-0.001394
32.4167	-0.001064
32.4333	-0.000905
32.45	-0.000855
32.4667	-0.000766
32.4833	-0.000616
32.5	-0.000687
32.5167	-0.000688
32.5333	-0.000536
32.55	-9.5e-05
32.5667	0.000346
32.5833	0.000568
32.6	0.000669
32.6167	0.00092
32.6333	0.001196
32.65	0.001392
32.6667	0.001708
32.6833	0.002094
32.7	0.00207
32.7167	0.001596
32.7333	0.001797
32.75	0.002009
32.7667	0.001881
32.7833	0.001872
32.8	0.001194
32.8167	0.000926
32.8333	0.000601
32.85	0.000207
32.8667	-0.000728
32.8833	-0.001192
32.9	-0.001597
32.9167	-0.002031
32.9333	-0.001885
32.95	-0.001589
32.9667	-0.001443
32.9833	-0.001497
33	-0.001381
33.0167	-0.001135
33.0333	-0.000919
33.05	-0.000853
33.0667	-0.000977
33.0833	-0.000971
33.1	-0.000766
33.1167	-0.00032
33.1333	9.7e-05
33.15	0.000453
33.1667	0.00068
33.1833	0.000727
33.2	0.000863
33.2167	0.00103
33.2333	0.001048
33.25	0.001017
33.2667	0.000996
33.2833	0.000705
33.3	0.000774
33.3167	0.000773
33.3333	0.000714
33.35	0.000595
33.3667	0.000507
33.3833	0.000468
[truncated: 909 more rows]

## Sheet: G13D_A130V_KRAS4b(vs)RAF1-RBD
DP_X	DP_Y	Baseline_X	Baseline_Y	Fit_X	Fit_Y	NDH_X	NDH_Y
0.083333	-0.000794			0.017849	-4.59292	0.116638	-4.50331
0.1	-0.00182			0.116638	-4.57394	0.216469	-4.53882
0.116667	-0.002097			0.216469	-4.53363	0.317342	-4.5308
0.133333	-0.002484			0.317342	-4.4777	0.419258	-4.41934
0.15	-0.002721			0.419258	-4.39807	0.522217	-4.32595
0.166667	-0.002748			0.522217	-4.28138	0.626218	-4.0652
0.183333	-0.002624			0.626218	-4.10556	0.731261	-3.80785
0.2	-0.002718			0.731261	-3.83635	0.837347	-3.44449
0.216667	-0.003092			0.837347	-3.43155	0.944475	-2.86989
0.233333	-0.003006			0.944475	-2.87256	1.05265	-2.23911
0.25	-0.002759			1.05265	-2.22318	1.16186	-1.60396
0.266667	-0.002643			1.16186	-1.62217	1.27211	-1.17447
0.283333	-0.002837			1.27211	-1.16754	1.38341	-0.878656
0.3	-0.002979			1.38341	-0.862282	1.49575	-0.636964
0.316667	-0.002851			1.49575	-0.665391	1.60913	-0.538086
0.333333	-0.002642			1.60913	-0.537569	1.72356	-0.476602
0.35	-0.002324			1.72356	-0.45237	1.83903	-0.384307
0.366667	-0.002196			1.83903	-0.393729	1.95554	-0.349239
0.383333	-0.001698			1.95554	-0.352068
0.4	-0.001203
0.416667	-0.000857
0.433333	-0.000672
0.45	-0.000396
0.466667	-0.000131
0.483333	4.5e-05
0.5	5.6e-05
0.516667	0.000227
0.533333	0.000289
0.55	0.000121
0.566667	0.000103
0.583333	5e-06
0.6	0.000411
0.616667	0.000989
0.633333	0.001137
0.65	0.000815
0.666667	0.000693
0.683333	0.000271
0.7	0.000441
0.716667	0.000294
0.733333	0.002507
0.75	-0.00948
0.766667	-0.019646
0.783333	-0.005613
0.8	0.002281
0.816667	0.00932
0.833333	0.011459
0.85	0.011118
0.866667	0.010828
0.883333	0.011017
0.9	0.010505
0.916667	0.01033
0.933333	0.010005
0.95	0.00962
0.966667	0.009655
0.983333	0.00781
1	0.006924
1.01667	0.009424
1.03333	0.013834
1.05	-0.002715
1.06667	-0.025605
1.08333	-0.034165
1.1	-0.034379
1.11667	-0.031046
1.13333	-0.023164
1.15	-0.014441
1.16667	-0.004218
1.18333	0.003224
1.2	0.006798
1.21667	0.010749
1.23333	0.01259
1.25	0.013511
1.26667	0.014492
1.28333	0.015473
1.3	0.016549
1.31667	0.017702
1.33333	0.018394
1.35	0.019167
1.36667	0.02037
1.38333	0.021402
1.4	0.022253
1.41667	0.022867
1.43333	0.023811
1.45	0.024775
1.46667	0.025549
1.48333	0.026282
1.5	0.026662
1.51667	0.026777
1.53333	0.028733
1.55	0.028918
1.56667	0.029323
1.58333	0.020069
1.6	-0.023032
1.61667	-0.07223
1.63333	-0.092708
1.65	-0.095937
1.66667	-0.088095
1.68333	-0.074243
1.7	-0.059172
1.71667	-0.042981
1.73333	-0.031949
1.75	-0.025638
1.76667	-0.019126
1.78333	-0.016215
1.8	-0.013402
1.81667	-0.010019
1.83333	-0.006805
1.85	-0.004282
1.86667	-0.002749
1.88333	-0.001115
1.9	0.000616
1.91667	0.002074
1.93333	0.002832
1.95	0.00336
1.96667	0.003728
1.98333	0.004386
2	0.004662
2.01667	0.005393
2.03333	0.005954
2.05	0.006395
2.06667	0.006966
2.08333	0.007377
2.1	0.007547
2.11667	0.007209
2.13333	0.007272
2.15	0.007484
2.16667	0.007786
2.18333	0.007939
2.2	0.008176
2.21667	0.008021
2.23333	0.007867
2.25	0.007743
2.26667	0.007439
2.28333	0.007105
2.3	0.006554
2.31667	0.006228
2.33333	0.006051
2.35	0.006084
2.36667	0.005787
2.38333	0.005261
2.4	0.004913
2.41667	0.004621
2.43333	0.004699
2.45	0.004338
2.46667	0.003726
2.48333	0.003115
2.5	0.002786
2.51667	0.002355
2.53333	0.002153
2.55	0.001992
2.56667	0.001811
2.58333	0.00154
2.6	0.001199
2.61667	0.000926
2.63333	0.000472
2.65	0.000269
2.66667	0.000226
2.68333	0.000222
2.7	0.000744
2.71667	0.000893
2.73333	0.000741
2.75	0.00065
2.76667	0.000479
2.78333	0.000607
2.8	0.000645
2.81667	0.000938
2.83333	0.001211
2.85	0.001365
2.86667	0.001418
2.88333	0.001131
2.9	0.000536
2.91667	-0.000206
2.93333	-0.000887
2.95	-0.001198
2.96667	-0.00133
2.98333	-0.001341
3	-0.0011
3.01667	-0.001545
3.03333	-0.001651
3.05	-0.001717
3.06667	-0.001643
3.08333	-0.001529
3.1	-0.001688
3.11667	-0.002086
3.13333	-0.002063
3.15	-0.001641
3.16667	-0.001269
3.18333	-0.000837
3.2	-0.000531
3.21667	-0.000644
3.23333	-0.000497
3.25	-0.00074
3.26667	-0.000783
3.28333	-0.000867
3.3	-0.001087
3.31667	-0.001006
3.33333	-0.000806
3.35	-0.000235
3.36667	-1.5e-05
3.38333	0.000436
3.4	0.000529
3.41667	0.000274
3.43333	0.000199
3.45	0.000734
3.46667	0.001569
3.48333	0.002223
3.5	0.003162
3.51667	0.001022
3.53333	0.002122
3.55	-0.026788
3.56667	-0.098068
3.58333	-0.200558
3.6	-0.310894
3.61667	-0.393678
3.63333	-0.414753
3.65	-0.378467
3.66667	-0.314752
3.68333	-0.245946
3.7	-0.192386
3.71667	-0.145145
3.73333	-0.107723
3.75	-0.081251
3.76667	-0.06342
3.78333	-0.054718
3.8	-0.043002
3.81667	-0.036754
3.83333	-0.034615
3.85	-0.030877
3.86667	-0.028199
3.88333	-0.025891
3.9	-0.023118
3.91667	-0.020313
3.93333	-0.017758
3.95	-0.015383
3.96667	-0.014288
3.98333	-0.013103
4	-0.012232
4.01667	-0.011449
4.03333	-0.010567
4.05	-0.009634
4.06667	-0.008832
4.08333	-0.008329
4.1	-0.007611
4.11667	-0.00681
4.13333	-0.00667
4.15	-0.00646
4.16667	-0.006319
4.18333	-0.005879
4.2	-0.005252
4.21667	-0.004863
4.23333	-0.004435
4.25	-0.004146
4.26667	-0.003907
4.28333	-0.003668
4.3	-0.003473
4.31667	-0.003285
4.33333	-0.003298
4.35	-0.00301
4.36667	-0.002683
4.38333	-0.002055
4.4	-0.0014
4.41667	-0.000824
4.43333	-0.000257
4.45	0.00048
4.46667	0.001087
4.48333	0.001234
4.5	0.001768
4.51667	0.002654
4.53333	0.003401
4.55	0.003107
4.56667	0.002223
4.58333	0.00135
4.6	0.000951
4.61667	0.000714
4.63333	0.000457
4.65	0.00046
4.66667	0.000433
4.68333	0.000556
4.7	0.000309
4.71667	-5.7e-05
4.73333	-0.000594
4.75	-0.001
4.76667	-0.001227
4.78333	-0.001403
4.8	-0.001404
4.81667	-0.001367
4.83333	-0.00123
4.85	-0.001023
4.86667	-0.000915
4.88333	-0.000648
4.9	-0.000698
4.91667	-0.000651
4.93333	-0.000544
4.95	-0.000347
4.96667	-0.000341
4.98333	-0.000344
5	-0.000496
5.01667	-0.000672
5.03333	-0.000668
5.05	-0.000484
5.06667	-0.00046
5.08333	-0.000406
5.1	-0.000212
5.11667	-0.000142
5.13333	-0.000162
5.15	-0.000372
5.16667	-0.000512
5.18333	-0.000482
5.2	-0.000632
5.21667	-0.000687
5.23333	-0.000772
5.25	-0.000826
5.26667	-0.000991
5.28333	-0.001195
5.3	-0.001179
5.31667	-0.001087
5.33333	-0.001275
5.35	-0.001303
5.36667	-0.001331
5.38333	-0.001249
5.4	-0.001183
5.41667	-0.001061
5.43333	-0.000829
5.45	-0.000437
5.46667	-0.000295
5.48333	-0.000143
5.5	-9.3e-05
5.51667	0.000205
5.53333	0.000383
5.55	0.000571
5.56667	0.000729
5.58333	0.001087
5.6	0.001156
5.61667	0.001086
5.63333	0.001196
5.65	0.001516
5.66667	0.001756
5.68333	0.001606
5.7	0.00167
5.71667	0.001466
5.73333	0.001232
5.75	0.001078
5.76667	0.000863
5.78333	0.000949
5.8	0.00063
5.81667	0.000352
5.83333	0.000135
5.85	2.7e-05
5.86667	0.0002
5.88333	0.000373
5.9	2.9e-05
5.91667	-0.000283
5.93333	-0.000424
5.95	-0.000876
5.96667	-0.000837
5.98333	0.000211
6	0.000822
6.01667	0.000556
6.03333	0.003009
6.05	-0.025838
6.06667	-0.101335
6.08333	-0.196832
6.1	-0.328136
6.11667	-0.409909
6.13333	-0.417242
6.15	-0.378695
6.16667	-0.312078
6.18333	-0.245251
6.2	-0.189082
6.21667	-0.142611
6.23333	-0.104011
6.25	-0.080291
6.26667	-0.06459
6.28333	-0.05143
6.3	-0.043468
6.31667	-0.037675
6.33333	-0.032823
6.35	-0.02997
6.36667	-0.027437
6.38333	-0.024794
6.4	-0.02185
6.41667	-0.019096
6.43333	-0.016701
6.45	-0.014136
6.46667	-0.012512
6.48333	-0.011627
6.5	-0.010772
6.51667	-0.010207
6.53333	-0.009571
6.55	-0.008775
6.56667	-0.00808
6.58333	-0.007014
6.6	-0.005989
6.61667	-0.005333
6.63333	-0.004817
6.65	-0.004491
6.66667	-0.004215
6.68333	-0.003799
6.7	-0.003414
6.71667	-0.003058
6.73333	-0.002613
6.75	-0.002258
6.76667	-0.002012
6.78333	-0.002057
6.8	-0.001872
6.81667	-0.001588
6.83333	-0.001394
6.85	-0.00139
6.86667	-0.001356
6.88333	-0.001332
6.9	-0.001149
6.91667	-0.001237
6.93333	-0.001185
6.95	-0.001113
6.96667	-0.00097
6.98333	-0.000938
7	-0.001158
7.01667	-0.001288
7.03333	-0.001329
7.05	-0.001249
7.06667	-0.00124
7.08333	-0.001141
7.1	-0.001033
7.11667	-0.000857
7.13333	-0.000821
7.15	-0.000885
7.16667	-0.000879
7.18333	-0.000873
7.2	-0.00103
7.21667	-0.001258
7.23333	-0.001236
7.25	-0.001095
7.26667	-0.001193
7.28333	-0.001381
7.3	-0.001562
7.31667	-0.001715
7.33333	-0.001638
7.35	-0.001482
7.36667	-0.001435
7.38333	-0.001578
7.4	-0.001614
7.41667	-0.001803
7.43333	-0.001812
7.45	-0.002001
7.46667	-0.00206
7.48333	-0.001959
7.5	-0.001811
7.51667	-0.001757
7.53333	-0.001552
7.55	-0.001467
7.56667	-0.001303
7.58333	-0.001198
7.6	-0.001087
7.61667	-0.000879
7.63333	-0.000621
7.65	-0.000443
7.66667	-0.000284
7.68333	-0.000226
7.7	-0.000201
7.71667	-0.000218
7.73333	-0.000425
7.75	-0.000542
7.76667	-0.000629
7.78333	-0.000506
7.8	-0.000414
7.81667	-0.000123
7.83333	-0.000162
7.85	-0.000122
7.86667	-0.000291
7.88333	-0.00034
7.9	-0.000289
7.91667	-0.000427
7.93333	-0.000755
7.95	-0.000884
7.96667	-0.001012
7.98333	-0.00085
8	-0.000565
8.01667	-0.000248
8.03333	-0.000191
8.05	9.7e-05
8.06667	0.000614
8.08333	0.000992
8.1	0.001384
8.11667	0.001643
8.13333	0.001771
8.15	0.001649
8.16667	0.001498
8.18333	0.001656
8.2	0.001861
8.21667	0.001924
8.23333	0.001776
8.25	0.001789
8.26667	0.001691
8.28333	0.001524
8.3	0.001133
8.31667	0.000869
8.33333	0.000664
8.35	0.00045
8.36667	0.000286
8.38333	-0.000248
8.4	-0.000827
8.41667	-0.000921
8.43333	-0.001155
8.45	-0.001589
8.46667	-0.002143
8.48333	-0.002247
8.5	-0.003588
8.51667	-0.005514
8.53333	-0.000121
8.55	-0.016158
8.56667	-0.079815
8.58333	-0.180462
8.6	-0.288896
8.61667	-0.374448
8.63333	-0.40813
8.65	-0.382642
8.66667	-0.325963
8.68333	-0.264075
8.7	-0.208996
8.71667	-0.160245
8.73333	-0.121684
8.75	-0.094053
8.76667	-0.075932
8.78333	-0.062531
8.8	-0.05523
8.81667	-0.043669
8.83333	-0.037097
8.85	-0.029496
8.86667	-0.027645
8.88333	-0.024613
8.9	-0.021473
8.91667	-0.018683
8.93333	-0.017393
8.95	-0.016413
8.96667	-0.014824
8.98333	-0.013654
9	-0.012776
9.01667	-0.01122
9.03333	-0.010294
9.05	-0.009328
9.06667	-0.008942
9.08333	-0.008186
9.1	-0.007433
9.11667	-0.006433
9.13333	-0.005544
9.15	-0.005014
9.16667	-0.004464
9.18333	-0.004034
9.2	-0.003508
9.21667	-0.003057
9.23333	-0.002885
9.25	-0.002754
9.26667	-0.003012
9.28333	-0.00272
9.3	-0.002343
9.31667	-0.002122
9.33333	-0.001821
9.35	-0.00131
9.36667	-0.001278
9.38333	-0.001207
9.4	-0.00109
9.41667	-0.000989
9.43333	-0.001018
9.45	-0.000637
9.46667	-0.000476
9.48333	-0.000455
9.5	-0.000277
9.51667	-0.000203
9.53333	-7e-05
9.55	4.4e-05
9.56667	0.000248
9.58333	0.000571
9.6	0.000793
9.61667	0.000813
9.63333	0.000793
9.65	0.000852
9.66667	0.000612
9.68333	0.000572
9.7	0.000461
9.71667	0.00026
9.73333	0.000108
9.75	8.6e-05
9.76667	0.000115
9.78333	9.3e-05
9.8	-6.9e-05
9.81667	-0.00023
9.83333	-0.000462
9.85	-0.000203
9.86667	-3.5e-05
9.88333	-1.6e-05
9.9	4.3e-05
9.91667	-2.7e-05
9.93333	3e-06
9.95	-9.6e-05
9.96667	-0.000156
9.98333	-1.6e-05
10	-0.000215
10.0167	-9.1e-05
10.0333	7.3e-05
10.05	0.000156
10.0667	0.00035
10.0833	0.000353
10.1	0.000169
10.1167	0.000287
10.1333	0.000346
10.15	0.000104
10.1667	3e-06
10.1833	-0.000138
10.2	-0.000107
10.2167	-0.000122
10.2333	-1.7e-05
10.25	0.000168
10.2667	0.000393
10.2833	0.000508
10.3	0.000336
10.3167	0.000288
10.3333	0.000131
10.35	0.000133
10.3667	0.000356
10.3833	0.000549
10.4	0.000494
10.4167	0.000815
10.4333	0.000966
10.45	0.000856
10.4667	0.000657
10.4833	0.000618
10.5	0.000671
10.5167	0.000769
10.5333	0.000587
10.55	0.000446
10.5667	0.000344
10.5833	0.000352
10.6	0.000412
10.6167	0.000635
10.6333	0.000639
10.65	0.000492
10.6667	3.5e-05
10.6833	-0.000271
10.7	-0.000627
10.7167	-0.000702
10.7333	-0.000607
10.75	-0.000621
10.7667	-0.000446
10.7833	-0.000391
10.8	-0.000476
10.8167	-0.000521
10.8333	-0.000836
10.85	-0.000792
10.8667	-0.000757
10.8833	-0.000912
10.9	-0.001028
10.9167	-0.000616
10.9333	-0.000313
10.95	-0.000441
10.9667	-0.000818
10.9833	-0.000506
11	-0.000634
11.0167	-0.001343
11.0333	0.000788
11.05	-0.008792
11.0667	-0.065521
11.0833	-0.15879
11.1	-0.26382
11.1167	-0.349271
11.1333	-0.392722
11.15	-0.379103
11.1667	-0.330634
11.1833	-0.271124
11.2	-0.211486
11.2167	-0.161857
11.2333	-0.123439
11.25	-0.094041
11.2667	-0.074443
11.2833	-0.064565
11.3	-0.053957
11.3167	-0.044029
11.3333	-0.038402
11.35	-0.031444
11.3667	-0.026577
11.3833	-0.024789
11.4	-0.022822
11.4167	-0.020484
11.4333	-0.018567
11.45	-0.016929
11.4667	-0.015722
11.4833	-0.014714
11.5	-0.013727
11.5167	-0.012639
11.5333	-0.011701
11.55	-0.010554
11.5667	-0.009556
11.5833	-0.008698
11.6	-0.00796
11.6167	-0.007281
11.6333	-0.006673
11.65	-0.006034
11.6667	-0.005326
11.6833	-0.004647
11.7	-0.003988
11.7167	-0.003348
11.7333	-0.002738
11.75	-0.002208
11.7667	-0.001628
11.7833	-0.001329
11.8	-0.001368
11.8167	-0.001237
11.8333	-0.000885
11.85	-0.000513
11.8667	-0.000312
11.8833	-0.00019
11.9	6.2e-05
11.9167	0.000676
11.9333	0.00099
11.95	0.001083
11.9667	0.001037
11.9833	0.001171
12	0.000985
12.0167	0.000902
12.0333	0.000828
12.05	0.000864
12.0667	0.00042
12.0833	0.000266
12.1	0.000452
12.1167	0.000499
12.1333	0.000296
12.15	8.3e-05
12.1667	5e-05
12.1833	-0.000113
12.2	-0.000636
12.2167	-0.00057
12.2333	0.000235
12.25	0.000251
12.2667	0.000136
12.2833	2.2e-05
12.3	-0.000164
12.3167	-6.2e-05
12.3333	-0.0002
12.35	-0.000418
12.3667	-0.000607
12.3833	-0.000445
12.4	-0.000155
12.4167	2.1e-05
12.4333	-0.000283
12.45	-0.000877
12.4667	-0.001351
12.4833	-0.001455
12.5	-0.001311
12.5167	-0.001152
12.5333	-0.001202
12.55	-0.001133
12.5667	-0.001364
12.5833	-0.000975
12.6	-0.001017
12.6167	-0.001413
12.6333	0.000111
12.65	0.000655
12.6667	0.000808
12.6833	0.000922
12.7	0.000646
12.7167	0.000397
12.7333	0.000329
12.75	0.00042
12.7667	0.000972
12.7833	0.001134
12.8	0.000865
12.8167	0.000457
12.8333	0.000258
12.85	9.9e-05
12.8667	8.1e-05
12.8833	-4.8e-05
12.9	-0.000156
12.9167	-0.000254
12.9333	-0.000362
12.95	-0.000261
12.9667	3.1e-05
12.9833	0.000153
13	4.6e-05
13.0167	0.000229
13.0333	0.000262
13.05	0.000296
13.0667	0.000399
13.0833	0.000352
13.1	0.000246
13.1167	0.000301
13.1333	0.000687
13.15	0.000882
13.1667	0.001017
13.1833	0.000792
13.2	0.000748
13.2167	0.000685
13.2333	0.000311
13.25	-6.2e-05
13.2667	-0.000205
13.2833	-0.000359
13.3	-0.000532
13.3167	-0.000765
13.3333	-0.001079
13.35	-0.000582
13.3667	-0.000166
13.3833	4.1e-05
13.4	8.7e-05
13.4167	-0.000277
13.4333	-0.000522
13.45	0.000303
13.4667	0.001529
13.4833	0.002094
13.5	0.001569
13.5167	-0.000447
13.5333	0.001737
13.55	-0.008059
13.5667	-0.050095
13.5833	-0.131821
13.6	-0.226748
13.6167	-0.319296
13.6333	-0.373564
13.65	-0.371392
13.6667	-0.33073
13.6833	-0.270378
13.7	-0.210766
13.7167	-0.163366
13.7333	-0.123947
13.75	-0.097457
13.7667	-0.080387
13.7833	-0.070087
13.8	-0.064998
13.8167	-0.052431
13.8333	-0.042064
13.85	-0.038897
13.8667	-0.034009
13.8833	-0.029892
13.9	-0.025756
13.9167	-0.021721
13.9333	-0.020367
13.95	-0.019313
13.9667	-0.017739
13.9833	-0.016365
14	-0.014911
14.0167	-0.01327
14.0333	-0.012109
14.05	-0.011548
14.0667	-0.010777
14.0833	-0.009857
14.1	-0.008946
14.1167	-0.007869
14.1333	-0.007252
14.15	-0.006754
14.1667	-0.005907
14.1833	-0.00541
14.2	-0.004983
14.2167	-0.00449
14.2333	-0.004077
14.25	-0.003704
14.2667	-0.00313
14.2833	-0.002517
14.3	-0.002204
14.3167	-0.002004
14.3333	-0.001493
14.35	-0.000773
14.3667	-0.000122
14.3833	0.000208
14.4	0.000669
14.4167	0.000972
14.4333	0.000924
14.45	0.001007
14.4667	0.00132
14.4833	0.001722
14.5	0.001896
14.5167	0.002335
14.5333	0.002314
14.55	0.001983
14.5667	0.001732
14.5833	0.001451
14.6	0.001211
14.6167	0.001047
14.6333	0.000973
14.65	0.000929
14.6667	0.000676
14.6833	0.000362
14.7	0.000268
14.7167	0.000229
14.7333	8e-05
14.75	-0.00013
14.7667	-0.000289
14.7833	-0.000478
14.8	-0.000667
14.8167	-0.000755
14.8333	-0.000764
14.85	-0.000732
14.8667	-0.00075
14.8833	-0.000708
14.9	-0.000486
14.9167	-0.000485
14.9333	-0.000804
14.95	-0.000984
14.9667	-0.001183
14.9833	-0.001252
15	-0.001311
15.0167	-0.001382
15.0333	-0.001563
15.05	-0.001323
15.0667	-0.001194
15.0833	-0.000925
15.1	-0.000306
15.1167	0.000234
15.1333	0.000434
15.15	0.000544
15.1667	0.000564
15.1833	0.000544
15.2	0.000444
15.2167	0.000478
15.2333	0.000851
15.25	0.001255
15.2667	0.001488
15.2833	0.001522
15.3	0.001645
15.3167	0.001694
15.3333	0.001763
15.35	0.001452
15.3667	0.00132
15.3833	0.001179
15.4	0.000828
15.4167	0.00044
15.4333	0.000152
15.45	-8.6e-05
15.4667	-0.000274
15.4833	-0.000302
15.5	-0.000349
15.5167	-0.000527
15.5333	-0.000595
15.55	-0.000783
15.5667	-0.001011
15.5833	-0.001148
15.6	-0.001356
15.6167	-0.001426
15.6333	-0.001467
15.65	-0.001427
15.6667	-0.001257
15.6833	-0.000897
15.7	-0.000768
15.7167	-0.00078
15.7333	-0.000613
15.75	-0.000356
15.7667	-9.8e-05
15.7833	0.000209
15.8	0.000267
15.8167	0.000473
15.8333	0.00066
15.85	0.000557
15.8667	0.000564
15.8833	0.000861
15.9	0.001128
15.9167	0.001445
15.9333	0.001373
15.95	0.001471
15.9667	0.001259
15.9833	0.000546
16	-0.000396
16.0167	-0.000178
16.0333	0.003051
16.05	0.000469
16.0667	-0.030943
16.0833	-0.107744
16.1	-0.198246
16.1167	-0.292339
16.1333	-0.394341
16.15	-0.401484
16.1667	-0.344946
16.1833	-0.273508
16.2	-0.206331
16.2167	-0.156535
16.2333	-0.112899
16.25	-0.086474
16.2667	-0.067258
16.2833	-0.057382
16.3	-0.047627
16.3167	-0.037484
16.3333	-0.035002
16.35	-0.033269
16.3667	-0.030536
16.3833	-0.024384
16.4	-0.022781
16.4167	-0.022263
16.4333	-0.020725
16.45	-0.020316
16.4667	-0.017568
16.4833	-0.01355
16.5	-0.011032
16.5167	-0.009579
16.5333	-0.008146
16.55	-0.007353
16.5667	-0.0066
16.5833	-0.005907
16.6	-0.005595
16.6167	-0.005288
16.6333	-0.004442
16.65	-0.003646
16.6667	-0.00286
16.6833	-0.002174
16.7	-0.001908
16.7167	-0.001679
16.7333	-0.001601
16.75	-0.001463
16.7667	-0.001255
16.7833	-0.000957
16.8	-0.001158
16.8167	-0.001369
16.8333	-0.001139
16.85	-0.00071
16.8667	-0.000591
16.8833	-0.000471
16.9	-0.000362
16.9167	-0.00035
16.9333	-0.000109
16.95	2.2e-05
16.9667	2.3e-05
16.9833	-0.000156
17	-0.000635
17.0167	-0.00086
17.0333	-0.000776
17.05	-0.000572
17.0667	-0.000337
17.0833	-0.000353
17.1	-0.000378
17.1167	-0.000438
17.1333	-0.000528
17.15	-0.000487
17.1667	-0.000557
17.1833	-0.000647
17.2	-0.000526
17.2167	-0.000326
17.2333	-0.000127
17.25	-0.000167
17.2667	-0.000227
17.2833	-0.000217
17.3	-6.7e-05
17.3167	4.7e-05
17.3333	0.000201
17.35	0.000325
17.3667	0.00049
17.3833	0.000514
17.4	0.000568
17.4167	0.00074
17.4333	0.000793
17.45	0.000736
17.4667	0.000709
17.4833	0.000672
17.5	0.000465
17.5167	0.000519
17.5333	0.000484
17.55	0.000259
17.5667	0.000304
17.5833	0.0003
17.6	0.000275
17.6167	0.000273
17.6333	0.000322
17.65	0.000402
17.6667	0.000471
17.6833	0.00045
17.7	0.00025
17.7167	0.000113
17.7333	0.000128
17.75	0.000223
17.7667	0.000238
17.7833	0.000413
17.8	0.000707
17.8167	0.000987
17.8333	0.000948
17.85	0.000789
17.8667	0.00089
17.8833	0.000921
17.9	0.000941
17.9167	0.000986
17.9333	0.001092
17.95	0.000968
17.9667	0.000934
17.9833	0.00095
18	0.000707
18.0167	0.000593
18.0333	0.000522
18.05	0.00049
18.0667	0.000388
18.0833	0.000346
18.1	0.000495
18.1167	0.00026
18.1333	0.000155
18.15	-0.000359
18.1667	-0.000503
18.1833	-0.000508
18.2	-0.000712
18.2167	-0.000984
18.2333	-0.001436
18.25	-0.001618
18.2667	-0.0016
18.2833	-0.001352
18.3	-0.000964
18.3167	-0.000387
18.3333	-0.00016
18.35	-0.000183
18.3667	-4.6e-05
18.3833	2.2e-05
18.4	-0.000221
18.4167	0.000424
18.4333	0.001078
18.45	0.001233
18.4667	0.001227
18.4833	0.000422
18.5	0.000536
18.5167	0.000527
18.5333	0.001297
18.55	-0.003452
18.5667	-0.037382
18.5833	-0.100672
18.6	-0.180742
18.6167	-0.259857
18.6333	-0.313223
18.65	-0.32182
18.6667	-0.295406
18.6833	-0.253033
18.7	-0.204839
18.7167	-0.162533
18.7333	-0.131098
18.75	-0.102574
18.7667	-0.079059
18.7833	-0.064574
18.8	-0.049839
18.8167	-0.042454
18.8333	-0.03842
18.85	-0.034617
18.8667	-0.032813
18.8833	-0.03145
18.9	-0.026116
18.9167	-0.019704
18.9333	-0.019213
18.95	-0.017233
18.9667	-0.015443
18.9833	-0.013873
19	-0.012573
19.0167	-0.011466
19.0333	-0.010441
19.05	-0.009516
19.0667	-0.008672
19.0833	-0.007787
19.1	-0.006923
19.1167	-0.005963
19.1333	-0.005227
19.15	-0.00469
19.1667	-0.004213
19.1833	-0.003707
19.2	-0.00328
19.2167	-0.003009
19.2333	-0.002672
19.25	-0.002365
19.2667	-0.001928
19.2833	-0.00157
19.3	-0.001343
19.3167	-0.001109
19.3333	-0.000828
19.35	-0.000467
19.3667	-0.000287
19.3833	-0.000116
19.4	5.5e-05
19.4167	0.000247
19.4333	0.000298
19.45	0.000338
19.4667	0.000489
19.4833	0.000609
19.5	0.00068
19.5167	0.000757
19.5333	0.000533
19.55	0.000539
19.5667	0.000525
19.5833	0.000371
19.6	0.000277
19.6167	0.000314
19.6333	0.000241
19.65	6.8e-05
19.6667	-0.000215
19.6833	-0.000468
19.7	-0.000491
19.7167	-0.00047
19.7333	-0.000388
19.75	-0.000276
19.7667	-0.000194
19.7833	-0.000152
19.8	2e-05
19.8167	0.00038
19.8333	0.000803
19.85	0.001085
19.8667	0.000937
19.8833	0.000869
19.9	0.000811
19.9167	0.000814
19.9333	0.000841
19.95	0.000977
19.9667	0.001464
19.9833	0.00161
20	0.001467
20.0167	0.001266
20.0333	0.001169
20.05	0.001092
20.0667	0.000845
20.0833	0.000877
20.1	0.00093
20.1167	0.000745
20.1333	0.000684
20.15	0.000623
20.1667	0.000621
20.1833	0.00052
20.2	0.000529
20.2167	0.000757
20.2333	0.000929
20.25	0.000881
20.2667	0.000783
20.2833	0.000594
20.3	0.000586
20.3167	0.000415
20.3333	0.000185
20.35	0.000146
20.3667	-6.3e-05
20.3833	-0.000393
20.4	-0.000642
20.4167	-0.000588
20.4333	-0.000794
20.45	-0.00084
20.4667	-0.000965
20.4833	-0.000951
20.5	-0.000896
20.5167	-0.001032
20.5333	-0.001398
20.55	-0.001554
20.5667	-0.0016
20.5833	-0.001586
20.6	-0.001432
20.6167	-0.001139
20.6333	-0.000657
20.65	-0.000435
20.6667	-0.000193
20.6833	-1.1e-05
20.7	-2.9e-05
20.7167	-0.000137
20.7333	-0.000166
20.75	-0.000175
20.7667	-2.4e-05
20.7833	-3e-06
20.8	-1.2e-05
20.8167	4.9e-05
20.8333	0.000351
20.85	0.000522
20.8667	0.000804
20.8833	0.001005
20.9	0.000956
20.9167	0.000559
20.9333	0.000471
20.95	0.000754
20.9667	0.001457
20.9833	0.00231
21	0.002522
21.0167	0.001675
21.0333	0.001199
21.05	0.000652
21.0667	-0.018134
21.0833	-0.071811
21.1	-0.139697
21.1167	-0.212024
21.1333	-0.272361
21.15	-0.292618
21.1667	-0.269745
21.1833	-0.229182
21.2	-0.187119
21.2167	-0.152197
21.2333	-0.119086
21.25	-0.094055
21.2667	-0.076763
21.2833	-0.062982
21.3	-0.048321
21.3167	-0.045641
21.3333	-0.041083
21.35	-0.036374
21.3667	-0.029336
21.3833	-0.025787
21.4	-0.023929
21.4167	-0.022783
21.4333	-0.020569
21.45	-0.018624
21.4667	-0.0169
21.4833	-0.015176
21.5	-0.013551
21.5167	-0.0126
21.5333	-0.011661
21.55	-0.010172
21.5667	-0.009173
21.5833	-0.008514
21.6	-0.007805
21.6167	-0.0068
21.6333	-0.005907
21.65	-0.005105
21.6667	-0.004502
21.6833	-0.004
21.7	-0.003487
21.7167	-0.003009
21.7333	-0.002685
21.75	-0.00238
21.7667	-0.002105
21.7833	-0.00191
21.8	-0.001695
21.8167	-0.001526
21.8333	-0.00116
21.85	-0.000894
21.8667	-0.000828
21.8833	-0.000702
21.9	-0.000596
21.9167	-0.000476
21.9333	-0.00053
21.95	-0.000554
21.9667	-0.000597
21.9833	-0.000611
22	-0.000625
22.0167	-0.000664
22.0333	-0.000547
22.05	-0.00047
22.0667	-0.000622
22.0833	-0.000885
22.1	-0.000928
22.1167	-0.000795
22.1333	-0.000465
22.15	-0.000185
22.1667	-0.000234
22.1833	-0.000234
22.2	-8.4e-05
22.2167	-2.6e-05
22.2333	-7e-05
22.25	-6.3e-05
22.2667	6.3e-05
22.2833	0.00025
22.3	0.000156
22.3167	0.000233
22.3333	0.000229
22.35	0.000185
22.3667	0.000172
22.3833	0.000268
22.4	0.000415
22.4167	0.000623
22.4333	0.000753
22.45	0.000822
22.4667	0.000752
22.4833	0.000781
22.5	0.000731
22.5167	0.000734
22.5333	0.000528
22.55	0.000223
22.5667	0.000158
22.5833	2.3e-05
22.6	4.8e-05
22.6167	0.000106
22.6333	-3e-06
22.65	2.8e-05
22.6667	1e-05
22.6833	-0.000219
22.7	-8.8e-05
22.7167	-7.3e-05
22.7333	-6.6e-05
22.75	-0.000128
22.7667	-0.00024
22.7833	-0.000422
22.8	-0.000645
22.8167	-0.000312
22.8333	3e-06
22.85	0.000138
22.8667	0.000293
22.8833	0.000469
22.9	0.000744
22.9167	0.000864
22.9333	0.000938
22.95	0.000852
22.9667	0.000676
22.9833	0.00075
23	0.000754
23.0167	0.000693
23.0333	0.000315
23.05	0.000137
23.0667	0.00016
23.0833	0.000182
23.1	0.000164
23.1167	7.1e-05
23.1333	-0.00019
23.15	-0.000491
23.1667	-0.000551
23.1833	-0.000612
23.2	-0.000813
23.2167	-0.000551
23.2333	-0.000446
23.25	-0.000741
23.2667	-0.000626
23.2833	-0.000441
23.3	-0.000386
23.3167	-0.000418
23.3333	0.000122
23.35	0.000382
23.3667	0.000602
23.3833	0.000642
23.4	0.000683
23.4167	0.000636
23.4333	0.000622
23.45	0.001318
23.4667	0.001703
23.4833	0.001849
23.5	0.002505
23.5167	0.003163
23.5333	0.003833
23.55	0.002123
23.5667	-0.022626
23.5833	-0.076796
23.6	-0.124336
23.6167	-0.170895
23.6333	-0.209922
23.65	-0.222039
23.6667	-0.212567
23.6833	-0.189524
23.7	-0.157882
23.7167	-0.127239
23.7333	-0.103596
23.75	-0.077483
23.7667	-0.06141
23.7833	-0.051417
23.8	-0.044384
23.8167	-0.038541
23.8333	-0.03491
23.85	-0.030368
23.8667	-0.026807
23.8833	-0.024195
23.9	-0.022324
23.9167	-0.020164
23.9333	-0.018326
23.95	-0.016338
23.9667	-0.01409
23.9833	-0.012582
24	-0.011994
24.0167	-0.011249
24.0333	-0.010186
24.05	-0.009574
24.0667	-0.008741
24.0833	-0.007709
24.1	-0.006616
24.1167	-0.006018
24.1333	-0.005543
24.15	-0.004908
24.1667	-0.004322
24.1833	-0.003957
24.2	-0.003322
24.2167	-0.002982
24.2333	-0.002756
24.25	-0.002691
24.2667	-0.002545
24.2833	-0.00224
24.3	-0.001934
24.3167	-0.001904
24.3333	-0.0016
24.35	-0.001376
24.3667	-0.001522
24.3833	-0.001537
24.4	-0.001143
24.4167	-0.000945
24.4333	-0.001014
24.45	-0.001392
24.4667	-0.001411
24.4833	-0.00121
24.5	-0.001068
24.5167	-0.001362
24.5333	-0.001343
24.55	-0.000883
24.5667	-0.000693
24.5833	-0.000734
24.6	-0.001094
24.6167	-0.001398
24.6333	-0.001176
24.65	-0.000774
24.6667	-0.000373
24.6833	-0.000211
24.7	-0.000129
24.7167	-0.000189
24.7333	0.000221
24.75	0.000551
24.7667	0.00088
24.7833	0.00105
24.8	0.001039
24.8167	0.001
24.8333	0.000974
24.85	0.001267
24.8667	0.00121
24.8833	0.001143
24.9	0.000926
24.9167	0.000783
24.9333	0.000773
24.95	0.000734
24.9667	0.000404
24.9833	0.000205
25	0.000215
25.0167	0.00027
25.0333	0.00033
25.05	0.000359
25.0667	0.000249
25.0833	0.000209
25.1	0.000329
25.1167	0.000293
25.1333	0.000193
25.15	0.000352
25.1667	0.000332
25.1833	0.000262
25.2	0.000272
25.2167	0.000316
25.2333	0.000206
25.25	6e-06
25.2667	-0.000303
25.2833	-0.000293
25.3	1.7e-05
25.3167	0.000301
25.3333	0.000432
25.35	0.000552
25.3667	0.000702
25.3833	0.000523
25.4	0.000603
25.4167	0.000697
25.4333	0.000837
25.45	0.000967
25.4667	0.000907
25.4833	0.000526
25.5	0.000506
25.5167	0.000489
25.5333	0.000386
25.55	0.000483
25.5667	0.0007
25.5833	0.000877
25.6	0.000924
25.6167	0.000812
25.6333	0.000663
25.65	0.000513
25.6667	0.000254
25.6833	2.4e-05
25.7	-0.000245
25.7167	-0.000435
25.7333	-0.000646
25.75	-0.000927
25.7667	-0.000948
25.7833	-0.000939
25.8	-0.00078
25.8167	-0.000883
25.8333	-0.00099
25.85	-0.000957
25.8667	-0.000914
25.8833	-0.001001
25.9	-0.001107
25.9167	-0.001177
25.9333	-0.001242
25.95	-0.001497
25.9667	-0.001342
25.9833	-0.000727
26	-0.000852
26.0167	-0.00049
26.0333	-0.000843
26.05	0.003044
26.0667	-0.008619
26.0833	-0.041692
26.1	-0.084335
26.1167	-0.124561
26.1333	-0.159981
26.15	-0.173441
26.1667	-0.166322
26.1833	-0.149322
26.2	-0.126042
26.2167	-0.103385
26.2333	-0.083121
26.25	-0.067068
26.2667	-0.057945
26.2833	-0.043891
26.3	-0.035448
26.3167	-0.031437
26.3333	-0.026959
26.35	-0.023671
26.3667	-0.020913
26.3833	-0.018905
26.4	-0.017727
26.4167	-0.016131
26.4333	-0.014458
26.45	-0.013004
26.4667	-0.011181
26.4833	-0.009758
26.5	-0.008805
26.5167	-0.008123
26.5333	-0.007653
26.55	-0.007284
26.5667	-0.006764
26.5833	-0.006414
26.6	-0.005925
26.6167	-0.005486
26.6333	-0.00484
26.65	-0.004173
26.6667	-0.003696
26.6833	-0.003449
26.7	-0.003343
26.7167	-0.003117
26.7333	-0.002882
26.75	-0.002597
26.7667	-0.002272
26.7833	-0.002048
26.8	-0.001833
26.8167	-0.001638
26.8333	-0.001405
26.85	-0.001181
26.8667	-0.000847
26.8833	-0.000604
26.9	-0.0004
26.9167	-0.000226
26.9333	-5.2e-05
26.95	3.1e-05
26.9667	0.000175
26.9833	0.000279
27	0.000443
27.0167	0.000557
27.0333	0.000342
27.05	4.8e-05
27.0667	1.3e-05
27.0833	-0.000131
27.1	-0.000226
27.1167	-0.00025
27.1333	-0.000191
27.15	-0.000553
27.1667	-0.000925
27.1833	-0.000687
27.2	-0.000389
27.2167	-0.000219
27.2333	-1.7e-05
27.25	0.000166
27.2667	0.000289
27.2833	0.000341
27.3	0.000344
27.3167	0.000169
27.3333	-1.2e-05
27.35	6.7e-05
27.3667	0.000346
27.3833	0.000586
27.4	0.000865
27.4167	0.000877
27.4333	0.001014
27.45	0.000991
27.4667	0.000999
27.4833	0.001036
27.5	0.000994
27.5167	0.000904
27.5333	0.000779
27.55	0.000675
27.5667	0.00063
27.5833	0.000486
27.6	0.000332
27.6167	0.000249
27.6333	9.1e-05
27.65	7.3e-05
27.6667	0.000164
27.6833	0.000336
27.7	0.000288
27.7167	0.000141
27.7333	-0.000134
27.75	-0.000349
27.7667	-0.000484
27.7833	-0.000609
27.8	-0.000814
27.8167	-0.000948
27.8333	-0.000872
27.85	-0.000727
27.8667	-0.000721
27.8833	-0.000625
27.9	-0.000399
27.9167	-0.000173
27.9333	-0.000218
27.95	-0.000203
27.9667	-0.000158
27.9833	-3.3e-05
28	-0.000127
28.0167	-0.000242
28.0333	-0.000188
28.05	-0.000204
28.0667	2e-05
28.0833	0.000255
28.1	0.000309
28.1167	6.3e-05
28.1333	8.6e-05
28.15	0.000249
28.1667	0.000432
28.1833	0.000286
28.2	0.000179
28.2167	0.000122
28.2333	-0.000166
28.25	-0.000355
28.2667	-0.000273
28.2833	-0.000461
28.3	-0.000469
28.3167	-0.000148
28.3333	7.2e-05
28.35	3.2e-05
28.3667	-5.8e-05
28.3833	-1.8e-05
28.4	0.000302
28.4167	0.000312
28.4333	-9e-05
28.45	-9.2e-05
28.4667	1.6e-05
28.4833	0.000824
28.5	0.000592
28.5167	-0.00151
28.5333	-0.001024
28.55	0.000762
28.5667	-0.004532
28.5833	-0.024766
28.6	-0.05349
28.6167	-0.085815
28.6333	-0.112871
28.65	-0.128507
28.6667	-0.128313
28.6833	-0.111239
28.7	-0.095055
28.7167	-0.080382
28.7333	-0.062231
28.75	-0.050969
28.7667	-0.041698
28.7833	-0.034036
28.8	-0.027505
28.8167	-0.024124
28.8333	-0.020915
28.85	-0.018506
28.8667	-0.016767
28.8833	-0.014888
28.9	-0.013229
28.9167	-0.011501
28.9333	-0.009895
28.95	-0.008529
28.9667	-0.007863
28.9833	-0.006726
29	-0.00557
29.0167	-0.005145
29.0333	-0.004661
29.05	-0.003908
29.0667	-0.003135
29.0833	-0.002582
29.1	-0.002078
29.1167	-0.001786
29.1333	-0.001515
29.15	-0.001185
29.1667	-0.001255
29.1833	-0.001165
29.2	-0.001194
29.2167	-0.001295
29.2333	-0.001228
29.25	-0.001021
29.2667	-0.000794
29.2833	-0.000567
29.3	-0.00044
29.3167	-0.000204
29.3333	0.00019
29.35	0.000274
29.3667	0.000337
29.3833	0.000451
29.4	0.000234
29.4167	0.000167
29.4333	0.000107
29.45	-8.3e-05
29.4667	-0.000223
29.4833	-0.000373
29.5	-0.000274
29.5167	-9.5e-05
29.5333	-1.9e-05
29.55	-8.3e-05
29.5667	-0.000228
29.5833	-0.000362
29.6	-0.000476
29.6167	-0.000482
29.6333	-0.00086
29.65	-0.001059
29.6667	-0.001028
29.6833	-0.000786
29.7	-0.000755
29.7167	-0.000904
29.7333	-0.000786
29.75	-0.000637
29.7667	-0.000509
29.7833	-0.000291
29.8	-0.000122
29.8167	-5.4e-05
29.8333	-0.000116
29.85	-0.000118
29.8667	-7.9e-05
29.8833	-4.1e-05
29.9	-0.000113
29.9167	-0.000194
29.9333	-0.000172
29.95	-0.000191
29.9667	-2.9e-05
29.9833	0.000273
30	0.000464
30.0167	0.000357
30.0333	0.000316
30.05	0.000345
30.0667	0.000173
30.0833	0.000232
30.1	0.000331
30.1167	0.000531
30.1333	0.00067
30.15	0.000639
30.1667	0.001048
30.1833	0.001227
30.2	0.001036
30.2167	0.000857
30.2333	0.000818
30.25	0.000819
30.2667	0.00106
30.2833	0.001371
30.3	0.001343
30.3167	0.001165
30.3333	0.001008
30.35	0.001061
30.3667	0.001323
30.3833	0.001406
30.4	0.001389
30.4167	0.001463
30.4333	0.001074
30.45	0.000695
30.4667	0.000467
30.4833	0.000198
30.5	0.000129
30.5167	0.000151
30.5333	-0.000135
30.55	-0.000701
30.5667	-0.000566
30.5833	-0.000672
30.6	-0.000798
30.6167	-0.000914
30.6333	-0.001192
30.65	-0.00164
30.6667	-0.001418
30.6833	-0.001286
30.7	-0.001164
30.7167	-0.001183
30.7333	-0.001216
30.75	-0.00092
30.7667	-0.000744
30.7833	-0.000558
30.8	-0.000452
30.8167	-0.000366
30.8333	-0.000366
30.85	-0.000317
30.8667	-0.000307
30.8833	-0.000107
30.9	3.2e-05
30.9167	-0.000108
30.9333	-0.000195
30.95	-0.000291
30.9667	6.2e-05
30.9833	-0.000284
31	0.000129
31.0167	0.000712
31.0333	-0.00164
31.05	-0.000252
31.0667	-0.003973
31.0833	-0.014805
31.1	-0.039007
31.1167	-0.06472
31.1333	-0.085676
31.15	-0.094633
31.1667	-0.094649
31.1833	-0.082846
31.2	-0.068433
31.2167	-0.05416
31.2333	-0.04523
31.25	-0.036131
31.2667	-0.029691
31.2833	-0.023252
31.3	-0.020142
31.3167	-0.016863
31.3333	-0.015167
31.35	-0.01388
31.3667	-0.012074
31.3833	-0.011048
31.4	-0.009461
31.4167	-0.008475
31.4333	-0.007701
31.45	-0.007007
31.4667	-0.006393
31.4833	-0.005439
31.5	-0.004645
31.5167	-0.003912
31.5333	-0.003549
31.55	-0.003097
31.5667	-0.002545
31.5833	-0.002302
31.6	-0.00192
31.6167	-0.001508
31.6333	-0.001576
31.65	-0.001644
31.6667	-0.001473
31.6833	-0.001111
31.7	-0.00095
31.7167	-0.000728
31.7333	-0.000467
31.75	-0.000535
31.7667	-0.000514
31.7833	-0.000393
31.8	-0.000391
31.8167	-0.00035
31.8333	-0.000207
31.85	-3.5e-05
31.8667	0.000277
31.8833	0.00045
31.9	0.000482
31.9167	0.000414
31.9333	0.000529
31.95	0.000823
31.9667	0.000727
31.9833	0.000721
32	0.000795
32.0167	0.000719
32.0333	0.000565
32.05	0.000411
32.0667	0.000397
32.0833	0.000533
32.1	0.000479
32.1167	0.000335
32.1333	0.000232
32.15	0.000268
32.1667	0.000344
32.1833	0.000221
32.2	-2.3e-05
32.2167	-0.000237
32.2333	-0.000262
32.25	-0.000178
32.2667	-0.000353
32.2833	-0.000299
32.3	-0.000184
32.3167	-0.00012
32.3333	-0.000249
32.35	-0.000569
32.3667	-0.000788
32.3833	-0.001038
32.4	-0.001158
32.4167	-0.001197
32.4333	-0.001272
32.45	-0.001216
32.4667	-0.001341
32.4833	-0.001176
32.5	-0.00136
32.5167	-0.001435
32.5333	-0.001353
32.55	-0.001041
32.5667	-0.00103
32.5833	-0.000758
32.6	-0.000487
32.6167	-0.000425
32.6333	-0.000303
32.65	0.000149
32.6667	0.000421
32.6833	0.000823
32.7	0.000815
32.7167	0.000727
32.7333	0.000824
32.75	0.000851
32.7667	0.000938
32.7833	0.001035
32.8	0.000952
32.8167	0.000899
32.8333	0.000984
32.85	0.00103
32.8667	0.001035
32.8833	0.00089
32.9	0.000816
32.9167	0.000801
32.9333	0.000836
32.95	0.00081
32.9667	0.000735
32.9833	0.00056
33	0.000385
33.0167	0.000249
33.0333	0.000122
33.05	1.5e-05
33.0667	-6.1e-05
33.0833	-9.8e-05
33.1	-0.000135
33.1167	-0.000101
33.1333	-5.2e-05
33.15	-0.000101
33.1667	-0.000121
33.1833	-0.000161
33.2	-0.000381
33.2167	-0.00064
33.2333	-0.000675
33.25	-0.000609
33.2667	-0.000613
33.2833	-0.000487
33.3	-0.000321
33.3167	-2.5e-05
33.3333	0.000176
33.35	0.000157
33.3667	0.000349
33.3833	0.00021
[truncated: 909 more rows]
